# Supplementary material for: Propane-1,3-diammonium bis­[aqua­chlorido(4-hydroxy­pyridine-2,6-di­carboxyl­ato-κ3 O 2,N,O 6)mercurate(II)] tetra­hydrate
Source: Acta Crystallogr Sect E Struct Rep Online. 2008 Jul 26;64(Pt 8):m1065–6. doi: 10.1107/S1600536808022897 (PMC2961977; doi:10.1107/S1600536808022897)
Supplement: Supplementary file 1 [file e-64-m1065-sup1.cif]

##############################################################################
###                                                                        ###
###        Electronic paper (Acta Crystallographica Section E)             ###
###                                                                        ###
##############################################################################
#                                                                            #
# This CIF contains the data in a paper accepted for publication in Acta     #
# Crystallographica Section E. It conforms to the requirements of Notes      #
# for Authors for Section E, and has been peer reviewed under the auspices   #
# of the IUCr Commission on Journals.                                        #
#                                                                            #
# Full details of the Crystallographic Information File format               #
# are given in the paper "The Crystallographic Information File (CIF):       #
# a New Standard Archive File for Crystallography" by S. R. Hall, F. H.      #
# Allen and I. D. Brown [Acta Cryst. (1991), A47, 655-685].                  #
#                                                                            #
# The current version of the core CIF dictionary is obtainable from          #
# ftp://ftp.iucr.org/pub/cif_core.dic. The current version number is 2.4.    #
#                                                                            #
# Software is freely available for graphical display of the structure(s) in  #
# this CIF.  For information consult the CIF home page http://www.iucr.org/  #
# cif/home.html                                                              #
#                                                                            #
# This file may be used for bona fide research purposes within the           #
# scientific community so long as proper attribution is given to the journal # 
# article from which it was obtained.                                        #
#                                                                            #
##############################################################################
                                             
data_I
_audit_creation_method     SHELXL-97
_chemical_name_systematic
;
Propane-1,3-diammonium bis[aquachlorido(4-hydroxypyridine-2,6-
dicarboxylato-\k^3^O^2^,<i>N</i>,<i>O</i>^6^)mercurate(II)] tetrahydrate
;
_chemical_name_common     ?
_chemical_formula_moiety     '2(C7 H5 Cl Hg N O6), C3 H12 N2, 4(H2 O)'
_chemical_formula_sum     'C17 H30 Cl2 Hg2 N4 O16'
_chemical_formula_iupac     '(C3 H12 N2) [Hg (C7 H3 N O5) Cl (H2 O)]2, 4H2 O'
_chemical_formula_weight     1018.53
_chemical_melting_point     ?
_symmetry_cell_setting     monoclinic
_symmetry_space_group_name_H-M     'C 2/c'
_space_group_name_Hall     '-C 2yc'
loop_
    _symmetry_equiv_pos_as_xyz
    'x, y, z'
    '-x, y, -z+1/2'
    'x+1/2, y+1/2, z'
    '-x+1/2, y+1/2, -z+1/2'
    '-x, -y, -z'
    'x, -y, z-1/2'
    '-x+1/2, -y+1/2, -z'
    'x+1/2, -y+1/2, z-1/2'
_cell_length_a     29.2207(13)
_cell_length_b     6.7630(3)
_cell_length_c     15.4913(7)
_cell_angle_alpha     90.00
_cell_angle_beta     114.5130(10)
_cell_angle_gamma     90.00
_cell_volume     2785.5(2)
_cell_formula_units_Z     4
_cell_measurement_reflns_used     2868
_cell_measurement_theta_min     3
_cell_measurement_theta_max     27
_cell_measurement_temperature     100(2)
_exptl_crystal_description     prism
_exptl_crystal_colour     colourless
_exptl_crystal_size_max     0.11
_exptl_crystal_size_mid     0.08
_exptl_crystal_size_min     0.07
_exptl_crystal_density_diffrn     2.429
_exptl_crystal_density_meas     ?
_exptl_crystal_density_method     'not measured'
_exptl_crystal_F_000     1928
_exptl_absorpt_coefficient_mu     11.283
_exptl_absorpt_correction_type     multi-scan
_exptl_absorpt_process_details     '(SADABS; Sheldrick, 1996)'
_exptl_absorpt_correction_T_min     0.284
_exptl_absorpt_correction_T_max     0.457
_exptl_special_details
;
;
_diffrn_ambient_temperature     100(2)
_diffrn_radiation_type     MoK\a
_diffrn_radiation_wavelength     0.71073
_diffrn_radiation_source     'fine-focus sealed tube'
_diffrn_radiation_monochromator     graphite
_diffrn_measurement_device_type     'Bruker SMART APEXII'
_diffrn_measurement_method     '\f and \w'
_diffrn_detector_area_resol_mean     ?
_diffrn_reflns_number     9362
_diffrn_reflns_av_R_equivalents     0.0356
_diffrn_reflns_av_sigmaI/netI     0.0369
_diffrn_reflns_theta_min     1.53
_diffrn_reflns_theta_max     27.00
_diffrn_reflns_theta_full     27.00
_diffrn_measured_fraction_theta_max     0.997
_diffrn_measured_fraction_theta_full     0.997
_diffrn_reflns_limit_h_min     -37
_diffrn_reflns_limit_h_max     36
_diffrn_reflns_limit_k_min     -8
_diffrn_reflns_limit_k_max     8
_diffrn_reflns_limit_l_min     -19
_diffrn_reflns_limit_l_max     19
_diffrn_standards_number     ?
_diffrn_standards_interval_count     ?
_diffrn_standards_interval_time     ?
_diffrn_standards_decay_%     ?
_refine_special_details
;
Refinement of <i>F</i>^2^ against ALL reflections. The weighted <i>R</i>-factor
<i>wR</i> and goodness of fit <i>S</i> are based on <i>F</i>^2^, conventional
<i>R</i>-factors <i>R</i> are based on <i>F</i>, with <i>F</i> set to zero for
negative <i>F</i>^2^. The threshold expression of <i>F</i>^2^ >
\s(<i>F</i>^2^) is used only for calculating <i>R</i>-factors(gt) <i>etc</i>.
and is not relevant to the choice of reflections for refinement.
<i>R</i>-factors based on <i>F</i>^2^ are statistically about twice as large
as those based on <i>F</i>, and <i>R</i>- factors based on ALL data will be
even larger.
;
_reflns_number_total     3041
_reflns_number_gt     2632
_reflns_threshold_expression     I>2\s(I)
_refine_ls_structure_factor_coef     Fsqd
_refine_ls_matrix_type     full
_refine_ls_R_factor_all     0.0292
_refine_ls_R_factor_gt     0.0220
_refine_ls_wR_factor_gt     0.0451
_refine_ls_wR_factor_ref     0.0470
_refine_ls_goodness_of_fit_ref     0.994
_refine_ls_restrained_S_all     0.994
_refine_ls_number_reflns     3041
_refine_ls_number_parameters     187
_refine_ls_number_restraints     0
_refine_ls_hydrogen_treatment     constr
_refine_ls_weighting_scheme     calc
_refine_ls_weighting_details
                   'calc w=1/[\s^2^(Fo^2^)+(0.02P)^2^] where P=(Fo^2^+2Fc^2^)/3'
_atom_sites_solution_hydrogens     mixed
_atom_sites_solution_primary     direct
_atom_sites_solution_secondary     difmap
_refine_ls_shift/su_max     0.003
_refine_ls_shift/su_mean     0.000
_refine_diff_density_max     0.791
_refine_diff_density_min     -0.836
_refine_ls_extinction_method     none
_refine_ls_extinction_coef     ?
loop_
    _atom_type_symbol
    _atom_type_description
    _atom_type_scat_dispersion_real
    _atom_type_scat_dispersion_imag
    _atom_type_scat_source
    'C' 'C' 0.0033 0.0016
                         'International Tables Vol C Tables 4.2.6.8 and 6.1.1.4'
    'H' 'H' 0.0000 0.0000
                         'International Tables Vol C Tables 4.2.6.8 and 6.1.1.4'
    'N' 'N' 0.0061 0.0033
                         'International Tables Vol C Tables 4.2.6.8 and 6.1.1.4'
    'O' 'O' 0.0106 0.0060
                         'International Tables Vol C Tables 4.2.6.8 and 6.1.1.4'
    'Hg' 'Hg' -2.3894 9.2266
                         'International Tables Vol C Tables 4.2.6.8 and 6.1.1.4'
    'Cl' 'Cl' 0.1484 0.1585
                         'International Tables Vol C Tables 4.2.6.8 and 6.1.1.4'
_computing_data_collection     'APEX2 (Bruker, 2007)'
_computing_cell_refinement     'APEX2 (Bruker, 2007)'
_computing_data_reduction     'APEX2 (Bruker, 2007)'
_computing_structure_solution     'SHELXTL (Sheldrick, 2008)'
_computing_structure_refinement     'SHELXTL (Sheldrick, 2008)'
_computing_molecular_graphics     'SHELXTL (Sheldrick, 2008)'
_computing_publication_material     'SHELXTL (Sheldrick, 2008)'
loop_
    _atom_site_type_symbol
    _atom_site_label
    _atom_site_fract_x
    _atom_site_fract_y
    _atom_site_fract_z
    _atom_site_U_iso_or_equiv
    _atom_site_adp_type
    _atom_site_calc_flag
    _atom_site_refinement_flags
    _atom_site_occupancy
    _atom_site_disorder_assembly
    _atom_site_disorder_group
    Hg Hg1 0.360437(6) 0.72342(2) 0.843452(11) 0.01284(6) Uani d . 1 . .
    Cl Cl1 0.40073(4) 0.88117(16) 0.98816(7) 0.0205(2) Uani d . 1 . .
    O O1 0.41510(10) 0.6883(4) 0.7583(2) 0.0163(6) Uani d . 1 . .
    O O2 0.40827(11) 0.6472(5) 0.6102(2) 0.0200(7) Uani d . 1 . .
    O O3 0.22507(10) 0.4439(4) 0.43123(19) 0.0161(6) Uani d . 1 . .
    H H3 0.2422 0.4065 0.3956 0.024 Uiso d R 1 . .
    O O4 0.27295(10) 0.6300(4) 0.8299(2) 0.0159(6) Uani d . 1 . .
    O O5 0.19566(10) 0.6269(5) 0.7138(2) 0.0173(6) Uani d . 1 . .
    N N1 0.31418(12) 0.6356(5) 0.7000(2) 0.0115(7) Uani d . 1 . .
    C C1 0.33511(15) 0.6083(6) 0.6378(3) 0.0118(8) Uani d . 1 . .
    C C2 0.30679(15) 0.5421(6) 0.5469(3) 0.0135(9) Uani d . 1 . .
    H H2A 0.3218 0.5200 0.5053 0.016 Uiso calc R 1 . .
    C C3 0.25554(15) 0.5084(6) 0.5177(3) 0.0118(9) Uani d . 1 . .
    C C4 0.23390(15) 0.5464(6) 0.5813(3) 0.0120(8) Uani d . 1 . .
    H H4A 0.1994 0.5324 0.5627 0.014 Uiso calc R 1 . .
    C C5 0.26445(15) 0.6044(6) 0.6713(3) 0.0113(8) Uani d . 1 . .
    C C6 0.39097(15) 0.6514(6) 0.6713(3) 0.0130(8) Uani d . 1 . .
    C C7 0.24210(15) 0.6239(6) 0.7438(3) 0.0106(8) Uani d . 1 . .
    N N2 0.47091(14) 0.1672(6) 0.8789(3) 0.0266(9) Uani d . 1 . .
    H H1C 0.4384 0.1443 0.8438 0.040 Uiso calc R 1 . .
    H H1D 0.4744 0.2326 0.9311 0.040 Uiso calc R 1 . .
    H H1E 0.4873 0.0528 0.8949 0.040 Uiso calc R 1 . .
    C C8 0.49190(17) 0.2877(7) 0.8234(3) 0.0254(11) Uani d . 1 . .
    H H8A 0.5237 0.3455 0.8659 0.030 Uiso calc R 1 . .
    H H8B 0.4689 0.3945 0.7916 0.030 Uiso calc R 1 . .
    C C9 0.5000 0.1595(9) 0.7500 0.0249(15) Uani d S 1 . .
    H H9A 0.4711 0.0763 0.7190 0.030 Uiso d R 1 . .
    O O1W 0.38232(10) 0.3754(4) 0.91250(19) 0.0169(6) Uani d . 1 . .
    H H1A 0.3582 0.3001 0.8895 0.025 Uiso d R 1 . .
    H H1B 0.3848 0.3976 0.9663 0.025 Uiso d R 1 . .
    O O2W 0.50594(11) 0.7731(4) 0.9089(2) 0.0245(7) Uani d . 1 . .
    H H2B 0.4842 0.7451 0.8535 0.037 Uiso d R 1 . .
    H H2C 0.5315 0.7479 0.8977 0.037 Uiso d R 1 . .
    O O3W 0.12234(11) 0.6629(5) 0.7822(2) 0.0245(7) Uani d . 1 . .
    H H3A 0.1428 0.6436 0.8395 0.037 Uiso d R 1 . .
    H H3B 0.1438 0.6364 0.7600 0.037 Uiso d R 1 . .
loop_
    _atom_site_aniso_label
    _atom_site_aniso_U_11
    _atom_site_aniso_U_22
    _atom_site_aniso_U_33
    _atom_site_aniso_U_12
    _atom_site_aniso_U_13
    _atom_site_aniso_U_23
    Hg1 0.00977(9) 0.01538(9) 0.01123(8) -0.00051(7) 0.00222(6) -0.00185(7)
    Cl1 0.0158(5) 0.0230(6) 0.0160(5) 0.0004(4) -0.0002(4) -0.0066(4)
    O1 0.0102(15) 0.0221(16) 0.0141(15) -0.0007(12) 0.0025(12) -0.0031(13)
    O2 0.0127(16) 0.0302(17) 0.0187(16) -0.0032(13) 0.0082(13) 0.0011(14)
    O3 0.0106(15) 0.0279(17) 0.0084(14) -0.0034(12) 0.0026(12) -0.0056(12)
    O4 0.0095(15) 0.0257(17) 0.0120(15) -0.0008(12) 0.0038(12) -0.0012(13)
    O5 0.0103(16) 0.0285(17) 0.0128(15) 0.0006(13) 0.0044(13) -0.0003(13)
    N1 0.0085(17) 0.0113(16) 0.0103(17) -0.0020(13) -0.0004(14) -0.0009(14)
    C1 0.012(2) 0.010(2) 0.012(2) 0.0019(15) 0.0034(17) 0.0010(16)
    C2 0.017(2) 0.011(2) 0.014(2) 0.0006(16) 0.0073(18) 0.0031(16)
    C3 0.013(2) 0.011(2) 0.008(2) -0.0001(16) 0.0018(18) 0.0040(15)
    C4 0.008(2) 0.015(2) 0.009(2) 0.0020(16) 0.0006(17) 0.0015(16)
    C5 0.010(2) 0.011(2) 0.014(2) 0.0012(15) 0.0068(18) 0.0022(16)
    C6 0.012(2) 0.0094(19) 0.016(2) 0.0002(16) 0.0040(18) 0.0009(17)
    C7 0.012(2) 0.0068(19) 0.012(2) 0.0007(15) 0.0039(17) -0.0015(15)
    N2 0.018(2) 0.028(2) 0.031(2) 0.0039(17) 0.0067(18) -0.0086(18)
    C8 0.013(2) 0.017(2) 0.033(3) 0.0037(18) -0.004(2) -0.003(2)
    C9 0.013(3) 0.017(3) 0.040(4) 0.000 0.005(3) 0.000
    O1W 0.0174(17) 0.0173(15) 0.0139(15) -0.0014(12) 0.0046(13) -0.0020(12)
    O2W 0.0126(16) 0.0283(18) 0.0305(18) 0.0014(13) 0.0067(14) -0.0098(15)
    O3W 0.0126(16) 0.039(2) 0.0191(16) 0.0034(14) 0.0037(14) 0.0031(15)
_geom_special_details
;
All e.s.d.'s (except the e.s.d. in the dihedral angle between two l.s. planes)
are estimated using the full covariance matrix. The cell e.s.d.'s are taken
into account individually in the estimation of e.s.d.'s in distances, angles
and torsion angles; correlations between e.s.d.'s in cell parameters are only
used when they are defined by crystal symmetry. An approximate (isotropic)
treatment of cell e.s.d.'s is used for estimating e.s.d.'s involving l.s.
planes.
;
loop_
    _geom_bond_atom_site_label_1
    _geom_bond_atom_site_label_2
    _geom_bond_site_symmetry_2
    _geom_bond_distance
    _geom_bond_publ_flag
    Hg1 N1 . 2.151(3) ?
    Hg1 Cl1 . 2.3151(10) ?
    Hg1 O1 . 2.469(3) ?
    Hg1 O1W . 2.555(3) ?
    Hg1 O4 . 2.556(3) ?
    Hg1 C1 . 3.058(4) ?
    Hg1 C5 . 3.069(4) ?
    Hg1 O5 4_556 3.117(3) ?
    Hg1 C6 . 3.182(4) ?
    Hg1 C7 . 3.219(4) ?
    Hg1 O3W 4_556 3.700(3) ?
    Hg1 C7 4_556 3.844(4) ?
    O1 C6 . 1.261(5) ?
    O2 C6 . 1.244(5) ?
    O3 C3 . 1.337(5) ?
    O3 H3 . 0.9220 ?
    O4 C7 . 1.263(5) ?
    O5 C7 . 1.239(5) ?
    O5 Hg1 4_546 3.117(3) ?
    N1 C5 . 1.348(5) ?
    N1 C1 . 1.351(5) ?
    C1 C2 . 1.379(6) ?
    C1 C6 . 1.522(5) ?
    C2 C3 . 1.392(6) ?
    C2 H2A . 0.9300 ?
    C3 C4 . 1.397(5) ?
    C4 C5 . 1.365(6) ?
    C4 Hg1 4_546 4.049(4) ?
    C4 H4A . 0.9300 ?
    C5 C7 . 1.521(5) ?
    C7 Hg1 4_546 3.844(4) ?
    N2 C8 . 1.489(6) ?
    N2 H1C . 0.8900 ?
    N2 H1D . 0.8900 ?
    N2 H1E . 0.8900 ?
    C8 C9 . 1.524(6) ?
    C8 H8A . 0.9700 ?
    C8 H8B . 0.9700 ?
    C9 C8 2_656 1.524(6) ?
    C9 H9A . 0.9601 ?
    O1W H1A . 0.8205 ?
    O1W H1B . 0.8199 ?
    O2W H2B . 0.8500 ?
    O2W H2C . 0.8499 ?
    O3W Hg1 4_546 3.700(3) ?
    O3W H3A . 0.8501 ?
    O3W H3B . 0.8501 ?
loop_
    _geom_angle_atom_site_label_1
    _geom_angle_atom_site_label_2
    _geom_angle_atom_site_label_3
    _geom_angle_site_symmetry_1
    _geom_angle_site_symmetry_3
    _geom_angle
    _geom_angle_publ_flag
    N1 Hg1 Cl1 . . 167.66(9) ?
    N1 Hg1 O1 . . 71.94(11) ?
    Cl1 Hg1 O1 . . 112.32(7) ?
    N1 Hg1 O1W . . 96.83(11) ?
    Cl1 Hg1 O1W . . 94.63(7) ?
    O1 Hg1 O1W . . 91.72(9) ?
    N1 Hg1 O4 . . 70.64(11) ?
    Cl1 Hg1 O4 . . 106.43(7) ?
    O1 Hg1 O4 . . 141.18(9) ?
    O1W Hg1 O4 . . 82.81(9) ?
    N1 Hg1 C1 . . 22.53(11) ?
    Cl1 Hg1 C1 . . 158.80(8) ?
    O1 Hg1 C1 . . 49.41(10) ?
    O1W Hg1 C1 . . 96.44(10) ?
    O4 Hg1 C1 . . 92.87(10) ?
    N1 Hg1 C5 . . 22.16(11) ?
    Cl1 Hg1 C5 . . 151.22(8) ?
    O1 Hg1 C5 . . 94.09(10) ?
    O1W Hg1 C5 . . 95.85(10) ?
    O4 Hg1 C5 . . 48.81(9) ?
    C1 Hg1 C5 . . 44.68(10) ?
    N1 Hg1 O5 . 4_556 85.23(10) ?
    Cl1 Hg1 O5 . 4_556 82.43(6) ?
    O1 Hg1 O5 . 4_556 108.22(8) ?
    O1W Hg1 O5 . 4_556 159.50(8) ?
    O4 Hg1 O5 . 4_556 78.64(8) ?
    C1 Hg1 O5 . 4_556 93.15(9) ?
    C5 Hg1 O5 . 4_556 78.42(9) ?
    N1 Hg1 C6 . . 50.66(11) ?
    Cl1 Hg1 C6 . . 132.49(8) ?
    O1 Hg1 C6 . . 21.38(10) ?
    O1W Hg1 C6 . . 95.82(9) ?
    O4 Hg1 C6 . . 120.80(10) ?
    C1 Hg1 C6 . . 28.14(10) ?
    C5 Hg1 C6 . . 72.81(10) ?
    O5 Hg1 C6 4_556 . 101.11(9) ?
    N1 Hg1 C7 . . 50.00(11) ?
    Cl1 Hg1 C7 . . 125.05(7) ?
    O1 Hg1 C7 . . 121.87(9) ?
    O1W Hg1 C7 . . 92.32(9) ?
    O4 Hg1 C7 . . 21.60(9) ?
    C1 Hg1 C7 . . 72.52(10) ?
    C5 Hg1 C7 . . 27.86(9) ?
    O5 Hg1 C7 4_556 . 73.33(9) ?
    C6 Hg1 C7 . . 100.66(10) ?
    N1 Hg1 O3W . 4_556 80.95(10) ?
    Cl1 Hg1 O3W . 4_556 90.78(6) ?
    O1 Hg1 O3W . 4_556 62.42(8) ?
    O1W Hg1 O3W . 4_556 153.57(8) ?
    O4 Hg1 O3W . 4_556 120.33(8) ?
    C1 Hg1 O3W . 4_556 71.54(9) ?
    C5 Hg1 O3W . 4_556 91.63(9) ?
    O5 Hg1 O3W 4_556 4_556 46.93(7) ?
    C6 Hg1 O3W . 4_556 62.32(9) ?
    C7 Hg1 O3W . 4_556 105.62(8) ?
    N1 Hg1 C7 . 4_556 76.55(11) ?
    Cl1 Hg1 C7 . 4_556 91.42(6) ?
    O1 Hg1 C7 . 4_556 117.56(9) ?
    O1W Hg1 C7 . 4_556 145.03(9) ?
    O4 Hg1 C7 . 4_556 62.49(9) ?
    C1 Hg1 C7 . 4_556 89.81(9) ?
    C5 Hg1 C7 . 4_556 65.25(9) ?
    O5 Hg1 C7 4_556 4_556 16.66(8) ?
    C6 Hg1 C7 . 4_556 105.18(9) ?
    C7 Hg1 C7 . 4_556 56.86(4) ?
    O3W Hg1 C7 4_556 4_556 60.36(7) ?
    C6 O1 Hg1 . . 113.1(2) ?
    C3 O3 H3 . . 112.8 ?
    C7 O4 Hg1 . . 110.2(2) ?
    C7 O5 Hg1 . 4_546 117.2(2) ?
    C5 N1 C1 . . 119.2(3) ?
    C5 N1 Hg1 . . 120.9(3) ?
    C1 N1 Hg1 . . 119.9(3) ?
    N1 C1 C2 . . 121.0(4) ?
    N1 C1 C6 . . 118.0(3) ?
    C2 C1 C6 . . 121.0(4) ?
    C2 C1 Hg1 . . 158.4(3) ?
    C6 C1 Hg1 . . 80.5(2) ?
    C1 C2 C3 . . 119.6(4) ?
    C1 C2 H2A . . 120.2 ?
    C3 C2 H2A . . 120.2 ?
    O3 C3 C2 . . 123.9(4) ?
    O3 C3 C4 . . 117.3(4) ?
    C2 C3 C4 . . 118.8(4) ?
    C5 C4 C3 . . 118.5(4) ?
    C5 C4 Hg1 . 4_546 95.5(2) ?
    C3 C4 Hg1 . 4_546 131.7(3) ?
    C5 C4 H4A . . 120.7 ?
    C3 C4 H4A . . 120.7 ?
    N1 C5 C4 . . 122.7(4) ?
    N1 C5 C7 . . 118.5(3) ?
    C4 C5 C7 . . 118.7(3) ?
    C4 C5 Hg1 . . 159.7(3) ?
    C7 C5 Hg1 . . 81.6(2) ?
    O2 C6 O1 . . 126.5(4) ?
    O2 C6 C1 . . 116.9(4) ?
    O1 C6 C1 . . 116.6(3) ?
    O2 C6 Hg1 . . 169.9(3) ?
    O1 C6 Hg1 . . 45.54(19) ?
    C1 C6 Hg1 . . 71.4(2) ?
    O5 C7 O4 . . 125.9(4) ?
    O5 C7 C5 . . 117.6(3) ?
    O4 C7 C5 . . 116.5(3) ?
    O5 C7 Hg1 . . 165.4(3) ?
    O4 C7 Hg1 . . 48.15(19) ?
    C5 C7 Hg1 . . 70.6(2) ?
    O5 C7 Hg1 . 4_546 46.1(2) ?
    O4 C7 Hg1 . 4_546 120.3(3) ?
    C5 C7 Hg1 . 4_546 101.0(2) ?
    Hg1 C7 Hg1 . 4_546 147.28(12) ?
    C8 N2 H1C . . 109.5 ?
    C8 N2 H1D . . 109.5 ?
    H1C N2 H1D . . 109.5 ?
    C8 N2 H1E . . 109.5 ?
    H1C N2 H1E . . 109.5 ?
    H1D N2 H1E . . 109.5 ?
    N2 C8 C9 . . 110.3(4) ?
    N2 C8 H8A . . 109.6 ?
    C9 C8 H8A . . 109.6 ?
    N2 C8 H8B . . 109.6 ?
    C9 C8 H8B . . 109.6 ?
    H8A C8 H8B . . 108.1 ?
    C8 C9 C8 . 2_656 110.6(5) ?
    C8 C9 H9A . . 109.3 ?
    C8 C9 H9A 2_656 . 109.6 ?
    Hg1 O1W H1A . . 111.7 ?
    Hg1 O1W H1B . . 99.1 ?
    H1A O1W H1B . . 104.6 ?
    Hg1 O2W H2B . . 56.6 ?
    Hg1 O2W H2C . . 150.6 ?
    H2B O2W H2C . . 95.7 ?
    Hg1 O3W H3A 4_546 . 103.6 ?
    Hg1 O3W H3B 4_546 . 48.2 ?
    H3A O3W H3B . . 94.0 ?
loop_
    _geom_torsion_atom_site_label_1
    _geom_torsion_atom_site_label_2
    _geom_torsion_atom_site_label_3
    _geom_torsion_atom_site_label_4
    _geom_torsion_site_symmetry_1
    _geom_torsion_site_symmetry_2
    _geom_torsion_site_symmetry_3
    _geom_torsion_site_symmetry_4
    _geom_torsion
    _geom_torsion_publ_flag
    N1 Hg1 O1 C6 . . . . 5.0(3) ?
    Cl1 Hg1 O1 C6 . . . . -162.6(3) ?
    O1W Hg1 O1 C6 . . . . 101.6(3) ?
    O4 Hg1 O1 C6 . . . . 21.0(3) ?
    C1 Hg1 O1 C6 . . . . 4.6(3) ?
    C5 Hg1 O1 C6 . . . . 5.7(3) ?
    O5 Hg1 O1 C6 4_556 . . . -73.5(3) ?
    C7 Hg1 O1 C6 . . . . 7.8(3) ?
    O3W Hg1 O1 C6 4_556 . . . -84.1(3) ?
    C7 Hg1 O1 C6 4_556 . . . -58.5(3) ?
    N1 Hg1 O4 C7 . . . . -15.6(3) ?
    Cl1 Hg1 O4 C7 . . . . 151.8(2) ?
    O1 Hg1 O4 C7 . . . . -31.7(3) ?
    O1W Hg1 O4 C7 . . . . -115.5(3) ?
    C1 Hg1 O4 C7 . . . . -19.3(3) ?
    C5 Hg1 O4 C7 . . . . -11.2(2) ?
    O5 Hg1 O4 C7 4_556 . . . 73.3(3) ?
    C6 Hg1 O4 C7 . . . . -22.9(3) ?
    O3W Hg1 O4 C7 4_556 . . . 50.9(3) ?
    C7 Hg1 O4 C7 4_556 . . . 69.0(2) ?
    Cl1 Hg1 N1 C5 . . . . -69.5(6) ?
    O1 Hg1 N1 C5 . . . . 178.3(3) ?
    O1W Hg1 N1 C5 . . . . 88.7(3) ?
    O4 Hg1 N1 C5 . . . . 8.9(3) ?
    C1 Hg1 N1 C5 . . . . 179.1(5) ?
    O5 Hg1 N1 C5 4_556 . . . -70.8(3) ?
    C6 Hg1 N1 C5 . . . . -179.3(4) ?
    C7 Hg1 N1 C5 . . . . 1.4(3) ?
    O3W Hg1 N1 C5 4_556 . . . -117.9(3) ?
    C7 Hg1 N1 C5 4_556 . . . -56.4(3) ?
    Cl1 Hg1 N1 C1 . . . . 111.5(4) ?
    O1 Hg1 N1 C1 . . . . -0.8(3) ?
    O1W Hg1 N1 C1 . . . . -90.3(3) ?
    O4 Hg1 N1 C1 . . . . -170.2(3) ?
    C5 Hg1 N1 C1 . . . . -179.1(5) ?
    O5 Hg1 N1 C1 4_556 . . . 110.2(3) ?
    C6 Hg1 N1 C1 . . . . 1.6(3) ?
    C7 Hg1 N1 C1 . . . . -177.6(4) ?
    O3W Hg1 N1 C1 4_556 . . . 63.1(3) ?
    C7 Hg1 N1 C1 4_556 . . . 124.6(3) ?
    C5 N1 C1 C2 . . . . -2.5(6) ?
    Hg1 N1 C1 C2 . . . . 176.6(3) ?
    C5 N1 C1 C6 . . . . 178.0(3) ?
    Hg1 N1 C1 C6 . . . . -2.9(5) ?
    C5 N1 C1 Hg1 . . . . -179.1(5) ?
    Cl1 Hg1 C1 N1 . . . . -146.6(3) ?
    O1 Hg1 C1 N1 . . . . 179.0(3) ?
    O1W Hg1 C1 N1 . . . . 92.3(3) ?
    O4 Hg1 C1 N1 . . . . 9.2(3) ?
    C5 Hg1 C1 N1 . . . . 0.5(3) ?
    O5 Hg1 C1 N1 4_556 . . . -69.5(3) ?
    C6 Hg1 C1 N1 . . . . -177.4(4) ?
    C7 Hg1 C1 N1 . . . . 1.9(3) ?
    O3W Hg1 C1 N1 4_556 . . . -111.8(3) ?
    C7 Hg1 C1 N1 4_556 . . . -53.2(3) ?
    N1 Hg1 C1 C2 . . . . -8.0(7) ?
    Cl1 Hg1 C1 C2 . . . . -154.6(6) ?
    O1 Hg1 C1 C2 . . . . 171.0(8) ?
    O1W Hg1 C1 C2 . . . . 84.3(8) ?
    O4 Hg1 C1 C2 . . . . 1.2(8) ?
    C5 Hg1 C1 C2 . . . . -7.5(7) ?
    O5 Hg1 C1 C2 4_556 . . . -77.5(8) ?
    C6 Hg1 C1 C2 . . . . 174.6(9) ?
    C7 Hg1 C1 C2 . . . . -6.1(7) ?
    O3W Hg1 C1 C2 4_556 . . . -119.9(8) ?
    C7 Hg1 C1 C2 4_556 . . . -61.2(8) ?
    N1 Hg1 C1 C6 . . . . 177.4(4) ?
    Cl1 Hg1 C1 C6 . . . . 30.7(4) ?
    O1 Hg1 C1 C6 . . . . -3.58(19) ?
    O1W Hg1 C1 C6 . . . . -90.3(2) ?
    O4 Hg1 C1 C6 . . . . -173.4(2) ?
    C5 Hg1 C1 C6 . . . . 177.9(3) ?
    O5 Hg1 C1 C6 4_556 . . . 107.8(2) ?
    C7 Hg1 C1 C6 . . . . 179.3(2) ?
    O3W Hg1 C1 C6 4_556 . . . 65.5(2) ?
    C7 Hg1 C1 C6 4_556 . . . 124.2(2) ?
    N1 C1 C2 C3 . . . . 2.0(6) ?
    C6 C1 C2 C3 . . . . -178.5(4) ?
    Hg1 C1 C2 C3 . . . . 7.7(10) ?
    C1 C2 C3 O3 . . . . -179.8(4) ?
    C1 C2 C3 C4 . . . . 1.1(6) ?
    O3 C3 C4 C5 . . . . 177.3(4) ?
    C2 C3 C4 C5 . . . . -3.6(6) ?
    O3 C3 C4 Hg1 . . . 4_546 48.2(5) ?
    C2 C3 C4 Hg1 . . . 4_546 -132.7(3) ?
    C1 N1 C5 C4 . . . . -0.2(6) ?
    Hg1 N1 C5 C4 . . . . -179.2(3) ?
    C1 N1 C5 C7 . . . . 176.4(3) ?
    Hg1 N1 C5 C7 . . . . -2.7(5) ?
    C1 N1 C5 Hg1 . . . . 179.1(5) ?
    C3 C4 C5 N1 . . . . 3.2(6) ?
    Hg1 C4 C5 N1 4_546 . . . 147.6(3) ?
    C3 C4 C5 C7 . . . . -173.3(3) ?
    Hg1 C4 C5 C7 4_546 . . . -29.0(4) ?
    C3 C4 C5 Hg1 . . . . 1.9(10) ?
    Hg1 C4 C5 Hg1 4_546 . . . 146.3(7) ?
    Cl1 Hg1 C5 N1 . . . . 155.4(3) ?
    O1 Hg1 C5 N1 . . . . -1.6(3) ?
    O1W Hg1 C5 N1 . . . . -93.8(3) ?
    O4 Hg1 C5 N1 . . . . -168.9(3) ?
    C1 Hg1 C5 N1 . . . . -0.5(3) ?
    O5 Hg1 C5 N1 4_556 . . . 106.2(3) ?
    C6 Hg1 C5 N1 . . . . 0.5(3) ?
    C7 Hg1 C5 N1 . . . . -177.6(4) ?
    O3W Hg1 C5 N1 4_556 . . . 60.9(3) ?
    C7 Hg1 C5 N1 4_556 . . . 116.9(3) ?
    N1 Hg1 C5 C4 . . . . 1.9(7) ?
    Cl1 Hg1 C5 C4 . . . . 157.3(7) ?
    O1 Hg1 C5 C4 . . . . 0.2(8) ?
    O1W Hg1 C5 C4 . . . . -91.9(8) ?
    O4 Hg1 C5 C4 . . . . -167.0(9) ?
    C1 Hg1 C5 C4 . . . . 1.3(8) ?
    O5 Hg1 C5 C4 4_556 . . . 108.0(8) ?
    C6 Hg1 C5 C4 . . . . 2.4(8) ?
    C7 Hg1 C5 C4 . . . . -175.8(9) ?
    O3W Hg1 C5 C4 4_556 . . . 62.7(8) ?
    C7 Hg1 C5 C4 4_556 . . . 118.8(8) ?
    N1 Hg1 C5 C7 . . . . 177.6(4) ?
    Cl1 Hg1 C5 C7 . . . . -26.9(3) ?
    O1 Hg1 C5 C7 . . . . 176.0(2) ?
    O1W Hg1 C5 C7 . . . . 83.9(2) ?
    O4 Hg1 C5 C7 . . . . 8.77(19) ?
    C1 Hg1 C5 C7 . . . . 177.1(3) ?
    O5 Hg1 C5 C7 4_556 . . . -76.2(2) ?
    C6 Hg1 C5 C7 . . . . 178.2(2) ?
    O3W Hg1 C5 C7 4_556 . . . -121.5(2) ?
    C7 Hg1 C5 C7 4_556 . . . -65.42(19) ?
    Hg1 O1 C6 O2 . . . . 171.9(3) ?
    Hg1 O1 C6 C1 . . . . -7.9(4) ?
    N1 C1 C6 O2 . . . . -172.1(4) ?
    C2 C1 C6 O2 . . . . 8.4(6) ?
    Hg1 C1 C6 O2 . . . . -173.9(4) ?
    N1 C1 C6 O1 . . . . 7.8(5) ?
    C2 C1 C6 O1 . . . . -171.7(4) ?
    Hg1 C1 C6 O1 . . . . 6.0(3) ?
    N1 C1 C6 Hg1 . . . . 1.8(3) ?
    C2 C1 C6 Hg1 . . . . -177.7(4) ?
    N1 Hg1 C6 O2 . . . . 145.7(18) ?
    Cl1 Hg1 C6 O2 . . . . -18.5(18) ?
    O1 Hg1 C6 O2 . . . . -40.5(16) ?
    O1W Hg1 C6 O2 . . . . -120.2(17) ?
    O4 Hg1 C6 O2 . . . . 154.7(17) ?
    C1 Hg1 C6 O2 . . . . 147.0(18) ?
    C5 Hg1 C6 O2 . . . . 145.4(17) ?
    O5 Hg1 C6 O2 4_556 . . . 71.4(17) ?
    C7 Hg1 C6 O2 . . . . 146.3(17) ?
    O3W Hg1 C6 O2 4_556 . . . 44.1(17) ?
    C7 Hg1 C6 O2 4_556 . . . 88.0(17) ?
    N1 Hg1 C6 O1 . . . . -173.8(3) ?
    Cl1 Hg1 C6 O1 . . . . 22.0(3) ?
    O1W Hg1 C6 O1 . . . . -79.8(3) ?
    O4 Hg1 C6 O1 . . . . -164.8(2) ?
    C1 Hg1 C6 O1 . . . . -172.5(4) ?
    C5 Hg1 C6 O1 . . . . -174.1(3) ?
    O5 Hg1 C6 O1 4_556 . . . 111.9(3) ?
    C7 Hg1 C6 O1 . . . . -173.2(3) ?
    O3W Hg1 C6 O1 4_556 . . . 84.6(3) ?
    C7 Hg1 C6 O1 4_556 . . . 128.5(3) ?
    N1 Hg1 C6 C1 . . . . -1.3(2) ?
    Cl1 Hg1 C6 C1 . . . . -165.48(17) ?
    O1 Hg1 C6 C1 . . . . 172.5(4) ?
    O1W Hg1 C6 C1 . . . . 92.8(2) ?
    O4 Hg1 C6 C1 . . . . 7.7(2) ?
    C5 Hg1 C6 C1 . . . . -1.6(2) ?
    O5 Hg1 C6 C1 4_556 . . . -75.6(2) ?
    C7 Hg1 C6 C1 . . . . -0.7(2) ?
    O3W Hg1 C6 C1 4_556 . . . -102.9(2) ?
    C7 Hg1 C6 C1 4_556 . . . -59.0(2) ?
    Hg1 O5 C7 O4 4_546 . . . -99.8(4) ?
    Hg1 O5 C7 C5 4_546 . . . 78.1(4) ?
    Hg1 O5 C7 Hg1 4_546 . . . -160.3(10) ?
    Hg1 O4 C7 O5 . . . . -162.9(3) ?
    Hg1 O4 C7 C5 . . . . 19.2(4) ?
    Hg1 O4 C7 Hg1 . . . 4_546 141.68(15) ?
    N1 C5 C7 O5 . . . . 168.5(4) ?
    C4 C5 C7 O5 . . . . -14.8(5) ?
    Hg1 C5 C7 O5 . . . . 166.9(3) ?
    N1 C5 C7 O4 . . . . -13.4(5) ?
    C4 C5 C7 O4 . . . . 163.3(4) ?
    Hg1 C5 C7 O4 . . . . -15.0(3) ?
    N1 C5 C7 Hg1 . . . . 1.6(3) ?
    C4 C5 C7 Hg1 . . . . 178.3(4) ?
    N1 C5 C7 Hg1 . . . 4_546 -145.6(3) ?
    C4 C5 C7 Hg1 . . . 4_546 31.2(4) ?
    Hg1 C5 C7 Hg1 . . . 4_546 -147.18(11) ?
    N1 Hg1 C7 O5 . . . . -128.0(12) ?
    Cl1 Hg1 C7 O5 . . . . 37.8(12) ?
    O1 Hg1 C7 O5 . . . . -131.5(11) ?
    O1W Hg1 C7 O5 . . . . 135.1(11) ?
    O4 Hg1 C7 O5 . . . . 71.4(11) ?
    C1 Hg1 C7 O5 . . . . -128.9(11) ?
    C5 Hg1 C7 O5 . . . . -126.8(12) ?
    O5 Hg1 C7 O5 4_556 . . . -30.0(11) ?
    C6 Hg1 C7 O5 . . . . -128.6(11) ?
    O3W Hg1 C7 O5 4_556 . . . -64.6(11) ?
    C7 Hg1 C7 O5 4_556 . . . -27.3(10) ?
    N1 Hg1 C7 O4 . . . . 160.7(3) ?
    Cl1 Hg1 C7 O4 . . . . -33.6(3) ?
    O1 Hg1 C7 O4 . . . . 157.2(2) ?
    O1W Hg1 C7 O4 . . . . 63.7(3) ?
    C1 Hg1 C7 O4 . . . . 159.7(3) ?
    C5 Hg1 C7 O4 . . . . 161.8(4) ?
    O5 Hg1 C7 O4 4_556 . . . -101.4(3) ?
    C6 Hg1 C7 O4 . . . . 160.1(3) ?
    O3W Hg1 C7 O4 4_556 . . . -135.9(2) ?
    C7 Hg1 C7 O4 4_556 . . . -98.7(3) ?
    N1 Hg1 C7 C5 . . . . -1.2(2) ?
    Cl1 Hg1 C7 C5 . . . . 164.56(18) ?
    O1 Hg1 C7 C5 . . . . -4.7(2) ?
    O1W Hg1 C7 C5 . . . . -98.1(2) ?
    O4 Hg1 C7 C5 . . . . -161.8(4) ?
    C1 Hg1 C7 C5 . . . . -2.1(2) ?
    O5 Hg1 C7 C5 4_556 . . . 96.8(2) ?
    C6 Hg1 C7 C5 . . . . -1.8(2) ?
    O3W Hg1 C7 C5 4_556 . . . 62.2(2) ?
    C7 Hg1 C7 C5 4_556 . . . 99.5(2) ?
    N1 Hg1 C7 Hg1 . . . 4_546 78.7(2) ?
    Cl1 Hg1 C7 Hg1 . . . 4_546 -115.6(2) ?
    O1 Hg1 C7 Hg1 . . . 4_546 75.2(2) ?
    O1W Hg1 C7 Hg1 . . . 4_546 -18.3(2) ?
    O4 Hg1 C7 Hg1 . . . 4_546 -82.0(3) ?
    C1 Hg1 C7 Hg1 . . . 4_546 77.8(2) ?
    C5 Hg1 C7 Hg1 . . . 4_546 79.9(3) ?
    O5 Hg1 C7 Hg1 4_556 . . 4_546 176.6(2) ?
    C6 Hg1 C7 Hg1 . . . 4_546 78.1(2) ?
    O3W Hg1 C7 Hg1 4_556 . . 4_546 142.1(2) ?
    C7 Hg1 C7 Hg1 4_556 . . 4_546 179.4(3) ?
    N2 C8 C9 C8 . . . 2_656 165.1(4) ?
loop_
    _geom_hbond_atom_site_label_D
    _geom_hbond_atom_site_label_H
    _geom_hbond_atom_site_label_A
    _geom_hbond_site_symmetry_A
    _geom_hbond_distance_DH
    _geom_hbond_distance_HA
    _geom_hbond_distance_DA
    _geom_hbond_angle_DHA
    _geom_hbond_publ_flag
    O3 H3 O4 6_565 0.92 1.631 2.548(5) 173 y
    N2 H1C O3W 4_546 0.89 2.025 2.830(5) 150 y
    N2 H1D O2W 5_667 0.89 2.301 3.096(6) 149 y
    N2 H1E O2W 1_545 0.89 1.955 2.824(6) 165 y
    O1W H1A O5 4_546 0.82 2.079 2.854(5) 157 y
    O1W H1B O2 6_566 0.82 2.065 2.837(6) 157 y
    O2W H2B O1 1_555 0.85 1.983 2.771(6) 154 y
    O2W H2C O2 2_656 0.85 1.939 2.777(5) 169 y
    O3W H3A O3 6_566 0.85 2.304 3.019(6) 142 y
    O3W H3B O5 1_555 0.85 1.926 2.766(6) 169 y
    C8 H8B O1 1_555 0.97 2.45 3.393(6) 163 y
data_global
_journal_date_recd_electronic     2008-06-19
_journal_date_accepted     2008-07-21
_journal_name_full     'Acta Crystallographica, Section E'
_journal_year     2008
_journal_volume     64
_journal_issue      8
_journal_page_first     m1065
_journal_page_last     m1066
_journal_paper_category     QM
_journal_coeditor_code     OM2244
_publ_contact_author_name     'Hossein Aghabozorg'
_publ_contact_author_address
;
Faculty of Chemistry, Tarbiat Moallem University,
49 Mofateh Avenue, Tehran,
Iran
;
_publ_contact_author_email     'haghabozorg@yahoo.com'
_publ_contact_author_fax     ?
_publ_contact_author_phone     ?
_publ_section_title
;\
Propane-1,3-diammonium
bis[aquachlorido(4-hydroxypyridine-2,6-dicarboxylato-\k^3^<i>O</i>^2^,\
<i>N</i>,<i>O</i>^6^)mercurate(II)] tetrahydrate
;
loop_
    _publ_author_name
    _publ_author_footnote
    _publ_author_address
    'Aghabozorg, Hossein' .
;
Faculty of Chemistry, Tarbiat Moallem University, 49 Mofateh Avenue, Tehran,
Iran
;
    'Bagheri, Sara' .
;
Department of Chemistry, Islamic Azad University, North Tehran Branch, Tehran,
Iran
;
    'Heidari, Mohammad' .
;
Faculty of Chemistry, Tarbiat Moallem University, 49 Mofateh Avenue, Tehran,
Iran
;
    'Ghadermazi, Mohammad' .
;
Department of Chemistry, Faculty of Science, University of Kurdistan, Sanandaj,
Iran
;
    'Attar Gharamaleki, Jafar' .
;
Faculty of Chemistry, Tarbiat Moallem University, 49 Mofateh Avenue, Tehran,
Iran
;
