# Supplementary material for: Propane-1,3-diammonium bis­[aqua­chlorido(4-hydroxy­pyridine-2,6-di­carboxyl­ato-κ3 O 2,N,O 6)mercurate(II)] tetra­hydrate
Source: Acta Crystallogr Sect E Struct Rep Online. 2008 Jul 26;64(Pt 8):m1065–6. doi: 10.1107/S1600536808022897 (PMC2961977; doi:10.1107/S1600536808022897)
Supplement: Supplementary file 2 [file e-64-m1065-Isup2.hkl]

# 
# h,k,l, Fc-squared, Fo-squared, sigma(Fo-squared) and status flag 
# 
data_I
_shelx_title ' 1 in C2/c' 
_shelx_refln_list_code          4 
_shelx_F_calc_maximum      716.35 
_exptl_crystal_F_000      1928.00 
_reflns_d_resolution_high  0.7828 
 
loop_ 
 _symmetry_equiv_pos_as_xyz 
 'x, y, z' 
 '-x, y, -z+1/2' 
 'x+1/2, y+1/2, z' 
 '-x+1/2, y+1/2, -z+1/2' 
 '-x, -y, -z' 
 'x, -y, z-1/2' 
 '-x+1/2, -y+1/2, -z' 
 'x+1/2, -y+1/2, z-1/2' 
 
_cell_length_a    29.2207 
_cell_length_b     6.7630 
_cell_length_c    15.4913 
_cell_angle_alpha  90.000 
_cell_angle_beta  114.513 
_cell_angle_gamma  90.000 
 
_shelx_F_squared_multiplier     1.000 
 
loop_ 
 _refln_index_h 
 _refln_index_k 
 _refln_index_l 
 _refln_F_squared_calc 
 _refln_F_squared_meas 
 _refln_F_squared_sigma 
 _refln_observed_status 
   2   0   0    52118.36    50490.54   1495.05 o 
   4   0   0   207777.42   214120.34   2800.49 o 
   6   0   0    17954.47    17040.80    487.16 o 
   8   0   0   441458.19   441987.56   9913.04 o 
  10   0   0    26130.29    23406.59    673.33 o 
  12   0   0    15290.42    15635.27    610.58 o 
  14   0   0   106576.50   101513.44   2025.98 o 
  16   0   0     1741.24     1913.47    379.99 o 
  18   0   0   154307.61   154517.80   2945.47 o 
  20   0   0    16460.29    17957.47    779.41 o 
  22   0   0   153792.70   153336.33   3003.17 o 
  24   0   0    54458.14    57257.97   2658.07 o 
  26   0   0    26572.69    27420.04   1950.81 o 
  28   0   0    36156.69    42065.27   2509.48 o 
  30   0   0    24451.55    22528.36   1952.41 o 
  32   0   0    43533.40    48702.72   2830.09 o 
   3   1   0    27853.71    27886.61    445.23 o 
   5   1   0     1383.15     1157.19     97.73 o 
   7   1   0    10068.24    10797.22    222.21 o 
   9   1   0     6617.89     7356.24    360.35 o 
  11   1   0     1578.46     1685.74    258.78 o 
  13   1   0      752.85      965.07    268.50 o 
  15   1   0     5629.76     5789.56    462.27 o 
  17   1   0      365.53      280.47    283.44 o 
  19   1   0     4919.11     4659.92    451.00 o 
  21   1   0      864.53     1123.63    369.99 o 
  23   1   0      560.80      668.86    373.21 o 
  25   1   0      315.42       18.19    327.49 o 
  27   1   0      201.92     1191.33    666.34 o 
  29   1   0      185.81     1116.38   1301.87 o 
  31   1   0     3356.79     4511.18    903.68 o 
  33   1   0      619.73      591.23    726.43 o 
   0   2   0   320813.78   313016.72   8831.40 o 
   4   2   0   270522.47   282739.19   3266.66 o 
   6   2   0   124304.83   127198.80   1628.05 o 
   8   2   0   159018.56   159820.02   2002.37 o 
  10   2   0    70182.16    68856.58   1027.21 o 
  12   2   0    26762.15    28295.40    470.36 o 
  14   2   0   189940.59   188388.52   2921.99 o 
  16   2   0     2607.46     2627.24    377.86 o 
  18   2   0   128014.19   121358.95   2174.93 o 
  20   2   0     8939.26     8099.33    633.79 o 
  22   2   0    89674.17    86160.12   1832.79 o 
  24   2   0    18152.40    20020.49   1405.67 o 
  26   2   0    36211.61    36104.71   1187.63 o 
  28   2   0    53670.42    53780.48   1970.85 o 
  30   2   0     6385.44     7071.04    938.13 o 
  32   2   0    43880.14    42466.29   2153.19 o 
   1   3   0    22243.28    23388.30    520.15 o 
   3   3   0    60147.70    62654.23    983.19 o 
   5   3   0    11321.71    12515.92    568.84 o 
   7   3   0    22163.21    21906.09    548.89 o 
   9   3   0      127.49      215.79    212.21 o 
  11   3   0    42263.91    45449.01    973.95 o 
  13   3   0    23335.28    23359.49    565.83 o 
  15   3   0    12617.04    11640.25    476.98 o 
  17   3   0    10141.61    10092.64    606.61 o 
  19   3   0    13293.84    13150.62    711.27 o 
  21   3   0    14157.06    14681.86   1550.88 o 
  23   3   0     5691.17     6114.25    632.78 o 
  25   3   0    21107.34    19814.34   1339.63 o 
  27   3   0     1961.22     2097.44    536.66 o 
  29   3   0     4036.34     3722.75    783.31 o 
  31   3   0     5564.52     5098.40    898.45 o 
   0   4   0    13186.44    11823.35    625.73 o 
   2   4   0      154.60      537.48    309.25 o 
   4   4   0    34268.40    34119.62    842.02 o 
   6   4   0    69742.07    67007.59   1549.78 o 
   8   4   0    46194.02    45665.51    894.62 o 
  10   4   0   100664.05    96859.41   1499.58 o 
  12   4   0    13694.89    14139.13    510.27 o 
  14   4   0   135453.00   134946.64   1952.06 o 
  16   4   0     5366.43     5700.34    338.25 o 
  18   4   0    71630.47    69664.80   1600.09 o 
  20   4   0     2438.43     2824.79    487.62 o 
  22   4   0    37243.46    38123.16   1252.60 o 
  24   4   0     6985.30     7354.19    683.65 o 
  26   4   0    19033.49    18203.21    954.14 o 
  28   4   0    33007.42    32144.54   1577.13 o 
  30   4   0     1152.35     2060.79    562.10 o 
   1   5   0    36872.60    36154.91    814.00 o 
   3   5   0    53689.71    52967.83   1025.34 o 
   5   5   0    19064.28    19382.55    601.61 o 
   7   5   0    43435.21    45106.24    963.03 o 
   9   5   0      171.56      370.29    228.55 o 
  11   5   0    32653.98    32801.46   1059.34 o 
  13   5   0     8176.81     8357.43    463.97 o 
  15   5   0    31282.13    32268.44    833.12 o 
  17   5   0    39050.86    37411.80   2143.74 o 
  19   5   0    11044.08    11213.71    940.55 o 
  21   5   0    55359.86    54777.44   1501.62 o 
  23   5   0     1254.93      650.84    457.83 o 
  25   5   0    38199.38    39102.06   1597.34 o 
  27   5   0       53.51      -86.56    464.27 o 
   0   6   0    18468.04    19538.55    929.01 o 
   2   6   0     1978.05     1381.06    395.24 o 
   4   6   0    17236.00    18027.25    645.75 o 
   6   6   0    10831.87    11635.10    542.40 o 
   8   6   0    13124.76    13800.21    715.82 o 
  10   6   0    18551.68    18028.33    663.66 o 
  12   6   0     3254.35     3838.83    607.29 o 
  14   6   0    25519.46    27372.65   1558.24 o 
  16   6   0        7.70     -297.20    362.18 o 
  18   6   0    10981.74     9713.06   1309.60 o 
  20   6   0     1430.30      733.48    727.23 o 
  22   6   0    14363.03    14393.04   2141.48 o 
  24   6   0     7010.38     8552.31   2467.94 o 
   1   7   0    24905.05    25825.25    807.05 o 
   3   7   0    36214.27    33350.96   1145.85 o 
   5   7   0     6992.28     7545.93    860.23 o 
   7   7   0    58596.66    56198.97   1549.10 o 
   9   7   0      400.04      400.22    453.64 o 
  11   7   0    39377.66    40662.61   1320.43 o 
  13   7   0     5810.20     4576.10    854.97 o 
  15   7   0    36724.15    39298.64   1795.94 o 
  17   7   0    28239.53    28875.84   1628.11 o 
  19   7   0    10450.36    10451.25   1171.40 o 
   0   8   0    13275.39    14096.14   1729.80 o 
   2   8   0     1183.34     1361.18    752.37 o 
   4   8   0     4033.56     4196.39    890.40 o 
   6   8   0       30.37      673.95    716.09 o 
   8   8   0     3263.74     4445.19    871.55 o 
  10   8   0      537.48      254.50   1258.20 o 
  12   8   0       18.95     1907.68   1343.15 o 
 -33   1   1    11721.07    12004.69   1180.65 o 
 -31   1   1    55319.79    59149.50   3907.22 o 
 -29   1   1    33013.14    38082.51   1685.16 o 
 -27   1   1    59177.93    58812.04   2019.52 o 
 -25   1   1    91196.55    89777.85   1868.63 o 
 -23   1   1    13611.65    13592.72    710.74 o 
 -21   1   1   163140.33   165294.11   2250.66 o 
 -19   1   1      160.29      275.45    196.18 o 
 -17   1   1   131261.03   130162.59   1797.27 o 
 -15   1   1     7585.65     7041.43    344.38 o 
 -13   1   1   257257.66   264617.03   3156.59 o 
 -11   1   1    48750.52    49438.91    806.98 o 
  -9   1   1    77278.46    80410.61   1094.53 o 
  -7   1   1   221027.47   220140.39   2561.04 o 
  -5   1   1     6288.81     6996.40    345.99 o 
  -3   1   1   375459.94   382119.97   4223.15 o 
   1   1   1   264502.84   278410.56   2794.25 o 
   3   1   1   108509.15   113753.05   1351.53 o 
   5   1   1   251740.83   254558.72   2612.84 o 
   7   1   1    39855.04    41047.76    804.38 o 
   9   1   1    39182.93    37851.16    812.56 o 
  11   1   1   153952.72   148356.22   2274.00 o 
  13   1   1      607.51      912.43    307.35 o 
  15   1   1   136462.94   128868.40   2150.96 o 
  17   1   1    24473.39    25314.36    813.40 o 
  19   1   1   136470.09   135468.44   2329.13 o 
  21   1   1    41206.70    41480.41   1121.07 o 
  23   1   1    91208.02    91207.20   1853.74 o 
  25   1   1    75579.33    78973.66   2325.24 o 
  27   1   1    25804.75    25784.40   1408.93 o 
  29   1   1    49121.33    52842.94   2973.35 o 
  31   1   1      590.65      640.00    696.87 o 
 -32   2   1     2074.08     2762.05    768.33 o 
 -30   2   1      217.06     -401.37    617.77 o 
 -28   2   1      916.97      958.86    429.72 o 
 -26   2   1      361.73      344.43    438.57 o 
 -24   2   1     6719.39     6776.00    621.10 o 
 -22   2   1    17189.66    16380.14    791.10 o 
 -20   2   1     5672.88     5531.93    728.21 o 
 -18   2   1    35226.06    35255.26   1020.53 o 
 -16   2   1    17224.58    17471.08    456.05 o 
 -14   2   1    16568.44    14651.13    423.09 o 
 -12   2   1    21282.23    22893.65    548.38 o 
 -10   2   1    18454.73    20166.20    475.35 o 
  -8   2   1    12282.18    12867.23    512.11 o 
  -6   2   1     4523.29     5457.25    242.32 o 
  -4   2   1      519.11      507.83    128.99 o 
   0   2   1   275425.78   286067.41   3276.76 o 
   4   2   1    27612.60    29440.25    540.46 o 
   6   2   1     2661.61     2478.96    188.04 o 
   8   2   1    86533.77    88978.55   1230.67 o 
  10   2   1      108.38      215.94    111.16 o 
  12   2   1    38066.47    38508.55    989.52 o 
  14   2   1      336.96      272.19    345.07 o 
  16   2   1    23146.31    24075.02   1423.10 o 
  18   2   1     8001.28     8601.72    573.14 o 
  20   2   1     4281.50     4573.86    496.82 o 
  22   2   1     8668.75     8772.38    892.22 o 
  24   2   1     2224.43     1724.22    474.83 o 
  26   2   1     2291.05     2867.77    511.75 o 
  28   2   1      307.21      793.47    620.15 o 
  30   2   1     9124.92     7159.12    972.83 o 
  32   2   1     4583.35     3677.55    872.13 o 
 -31   3   1    31460.79    29975.01   1565.55 o 
 -29   3   1    20892.14    21770.09   1031.70 o 
 -27   3   1    14691.23    15027.70   1165.68 o 
 -25   3   1    33428.97    32720.52   1332.54 o 
 -23   3   1     1204.38     1110.61    469.37 o 
 -21   3   1    88931.65    82913.46   2579.40 o 
 -19   3   1      189.41      932.43    372.72 o 
 -17   3   1   144263.31   144411.36   2015.93 o 
 -15   3   1    51130.44    50893.34   1128.07 o 
 -13   3   1   100105.32    96827.71   1453.54 o 
 -11   3   1    55759.48    56322.00    999.09 o 
  -9   3   1    44327.17    44152.73    841.73 o 
  -7   3   1   102820.91   102195.48   1464.70 o 
  -5   3   1    20769.85    20882.30    540.47 o 
  -3   3   1   128497.94   128301.26   1707.59 o 
  -1   3   1     2479.38     2153.36    200.27 o 
   1   3   1   190488.45   192545.16   2701.95 o 
   3   3   1    41816.67    42766.39    755.47 o 
   5   3   1   135327.52   137059.00   2026.90 o 
   7   3   1   112798.65   111057.13   1552.75 o 
   9   3   1    51578.38    50793.87    911.91 o 
  11   3   1   144203.41   144676.39   1945.50 o 
  13   3   1    10713.22    10404.14    350.89 o 
  15   3   1    94953.18    91693.41   1780.12 o 
  17   3   1      421.29      170.21    355.32 o 
  19   3   1    79326.04    79461.01   1710.77 o 
  21   3   1    18576.76    18639.24    860.31 o 
  23   3   1    17367.74    17303.34    875.29 o 
  25   3   1    35121.98    33629.06   1188.59 o 
  27   3   1     5237.50     5406.75    637.58 o 
  29   3   1    41536.80    39998.98   1727.75 o 
  31   3   1       32.77      319.84   1662.96 o 
 -30   4   1      868.65      991.47    541.58 o 
 -28   4   1    22340.62    22031.63   1454.91 o 
 -26   4   1      401.70      820.45    463.94 o 
 -24   4   1    20017.34    19647.41    964.17 o 
 -22   4   1     8573.37     9264.12   1214.87 o 
 -20   4   1    17791.87    15725.36    857.47 o 
 -18   4   1    35945.42    33981.89   1093.15 o 
 -16   4   1    11875.01    11855.56    500.96 o 
 -14   4   1    32640.78    34074.35    973.10 o 
 -12   4   1       63.20      129.49    211.80 o 
 -10   4   1    51529.65    50680.16    979.02 o 
  -8   4   1     2441.55     2540.65    283.53 o 
  -6   4   1    22466.55    21580.28    799.07 o 
  -4   4   1    43182.02    44444.33    882.41 o 
  -2   4   1    24087.53    25219.53   1151.13 o 
   0   4   1    63650.04    65594.36   1101.68 o 
   2   4   1    26081.86    24753.33    781.39 o 
   4   4   1   118289.70   117804.64   1686.30 o 
   6   4   1       15.13      -33.14    178.31 o 
   8   4   1    52644.04    52548.06    973.44 o 
  10   4   1      939.35      724.57    213.88 o 
  12   4   1    41815.25    41462.94   1111.16 o 
  14   4   1    16528.91    16752.12    528.66 o 
  16   4   1    15076.83    14686.93    771.71 o 
  18   4   1    39562.09    40315.80   1197.95 o 
  20   4   1     5498.00     6085.29    607.61 o 
  22   4   1    28061.89    31314.08   1132.71 o 
  24   4   1      171.13      157.92    472.05 o 
  26   4   1    27546.72    28639.67   1163.49 o 
  28   4   1     3247.22     4080.16    637.63 o 
 -27   5   1     7698.94     7566.09    755.85 o 
 -25   5   1     9620.16    10480.38    907.10 o 
 -23   5   1     1315.89     2101.40    536.06 o 
 -21   5   1    35871.65    34354.80   1233.38 o 
 -19   5   1      369.26      521.25    399.04 o 
 -17   5   1    34164.24    33543.28   1122.94 o 
 -15   5   1    16158.02    15604.02   1049.56 o 
 -13   5   1    27898.62    27695.10    774.96 o 
 -11   5   1    27466.69    25941.92    935.90 o 
  -9   5   1    21760.38    21280.59   1020.15 o 
  -7   5   1    63655.14    61265.17   1304.21 o 
  -5   5   1     6795.93     7764.14    782.68 o 
  -3   5   1    53124.98    52393.24   1027.72 o 
  -1   5   1     1586.65     1410.64    260.71 o 
   1   5   1    52746.21    53402.30   1026.74 o 
   3   5   1     6130.58     5282.00    348.74 o 
   5   5   1    32766.45    34135.99    989.72 o 
   7   5   1    53013.43    52461.84   1288.19 o 
   9   5   1    14021.54    14202.89    533.38 o 
  11   5   1    45049.57    46640.24    986.97 o 
  13   5   1     7518.83     8188.87    566.53 o 
  15   5   1    61767.85    63046.71   1502.18 o 
  17   5   1     2006.33      984.11    404.99 o 
  19   5   1    22930.51    23161.87    978.28 o 
  21   5   1     3732.99     4579.35    768.29 o 
  23   5   1     7254.87     8391.34   1078.70 o 
  25   5   1     9684.85    10821.75    821.37 o 
 -24   6   1    30625.50    33006.60   3023.15 o 
 -22   6   1     5192.16     4770.82    646.71 o 
 -20   6   1    16389.35    15576.00   1084.23 o 
 -18   6   1    22916.11    21971.73    983.68 o 
 -16   6   1     8170.45     9080.58    683.37 o 
 -14   6   1    38056.23    38356.15    989.21 o 
 -12   6   1     1843.43     1789.00    349.52 o 
 -10   6   1    63880.43    63254.41   2515.56 o 
  -8   6   1     7862.54     8567.05    503.05 o 
  -6   6   1    69791.13    68486.88   1313.37 o 
  -4   6   1    53581.18    52713.98   1114.64 o 
  -2   6   1    45157.99    45442.25   1246.76 o 
   0   6   1    24966.61    25381.62   1059.58 o 
   2   6   1    36959.87    37467.88    902.39 o 
   4   6   1    58682.52    57771.77   1949.39 o 
   6   6   1     8220.76     8325.94    625.95 o 
   8   6   1    40453.39    41058.55    966.12 o 
  10   6   1     6900.24     7376.84    468.68 o 
  12   6   1    33458.59    34361.17   1512.22 o 
  14   6   1    34187.99    34370.23   1600.20 o 
  16   6   1     6371.03     5770.09   1273.91 o 
  18   6   1    43895.34    40808.19   1836.20 o 
  20   6   1     5986.49     6831.16    995.81 o 
  22   6   1    40715.98    39744.44   2988.27 o 
 -19   7   1     1480.25     1091.41    784.98 o 
 -17   7   1     2600.73     3996.79   1487.48 o 
 -15   7   1      285.54     1219.35    698.42 o 
 -13   7   1     4566.10     6162.58   1051.64 o 
 -11   7   1    10504.00    11534.56    877.47 o 
  -9   7   1      849.33      589.24    435.63 o 
  -7   7   1    16442.24    17006.66    711.20 o 
  -5   7   1     1305.01     1635.75    341.43 o 
  -3   7   1    14054.19    14692.05    869.29 o 
  -1   7   1        5.15     -485.99    344.87 o 
   1   7   1    15068.50    15984.51    852.91 o 
   3   7   1      756.65     1267.31    676.71 o 
   5   7   1     1351.31     1604.64    492.03 o 
   7   7   1     4381.07     4344.45    605.00 o 
   9   7   1     1044.09     1076.16    797.19 o 
  11   7   1     7628.77     8220.69    717.37 o 
  13   7   1     1351.37      317.80   1119.47 o 
  15   7   1     4856.63     7342.68   1012.42 o 
  17   7   1       86.13      401.28    688.11 o 
  19   7   1    12140.01    11292.54   1901.55 o 
 -12   8   1      255.39     1228.11   1375.10 o 
 -10   8   1    51639.97    50661.44   2001.65 o 
  -8   8   1     1631.80     1721.74    773.41 o 
  -6   8   1    33362.38    30965.10   1651.53 o 
  -4   8   1    13935.59    12147.56   1180.02 o 
  -2   8   1    27955.30    29463.63   1606.61 o 
   0   8   1    19730.59    20568.95   1399.00 o 
   2   8   1     4254.40     5038.49    951.37 o 
   4   8   1    44717.98    46571.77   1968.96 o 
   6   8   1      250.40      286.75    679.55 o 
   8   8   1    32888.33    33588.77   4733.77 o 
  10   8   1    10696.07    11091.35   1095.33 o 
 -34   0   2    70849.68    76472.66   3642.27 o 
 -32   0   2    25403.36    27749.71   2176.09 o 
 -30   0   2    56073.41    55923.35   2882.28 o 
 -28   0   2    51624.86    55024.89   2816.25 o 
 -26   0   2    46668.18    45087.61   2375.27 o 
 -24   0   2    63349.91    63766.54   1677.43 o 
 -22   0   2      157.01      -43.81    319.86 o 
 -20   0   2   104369.41   100066.13   2150.95 o 
 -18   0   2    37620.19    35910.63   1225.98 o 
 -16   0   2    99382.97    98172.90   2021.47 o 
 -14   0   2   158182.17   149643.92   3693.93 o 
 -12   0   2   103439.55   103036.95   2595.50 o 
 -10   0   2   365311.44   359657.91   5773.22 o 
  -8   0   2    69554.50    74554.70   1426.45 o 
  -6   0   2   404142.56   400725.13   6333.35 o 
  -4   0   2     1521.79     1523.28    207.70 o 
  -2   0   2   295368.34   307165.06   6724.80 o 
   0   0   2    83247.19    86080.08   1447.56 o 
   2   0   2   172535.13   169798.03   2739.65 o 
   4   0   2    89587.74    95340.16   1662.51 o 
   6   0   2    38878.80    40863.03    882.58 o 
   8   0   2   211957.28   213486.70   3573.52 o 
  10   0   2    32046.43    33732.42    864.87 o 
  12   0   2   236607.08   243841.64   4148.72 o 
  14   0   2     5039.66     6049.84    433.25 o 
  16   0   2   239543.19   242193.25   9578.31 o 
  18   0   2    44518.06    48272.93   1232.61 o 
  20   0   2   117465.70   121016.44   7629.64 o 
  22   0   2    56142.93    57980.14   2643.69 o 
  24   0   2    34440.13    33486.05   2068.51 o 
  26   0   2    54150.97    53272.73   2756.06 o 
  28   0   2     6097.70     7317.02   1393.21 o 
  30   0   2    45878.61    48428.98   2770.44 o 
  32   0   2     3738.11     3644.40   1259.53 o 
 -35   1   2      904.46     1148.98    734.62 o 
 -33   1   2      459.45      671.48    705.11 o 
 -31   1   2       82.81       88.87    648.98 o 
 -29   1   2      617.00      819.43   1180.18 o 
 -27   1   2     2975.53     2328.43    468.91 o 
 -25   1   2    11007.13    11406.36    705.38 o 
 -23   1   2      460.50      424.42    291.18 o 
 -21   1   2     9239.08     8985.66    438.54 o 
 -19   1   2      150.04      219.58    193.29 o 
 -17   1   2     4043.65     3723.98    283.10 o 
 -15   1   2    24482.27    26230.05    597.58 o 
 -13   1   2    66020.63    67937.47   1033.47 o 
 -11   1   2      122.99      372.57    137.74 o 
  -9   1   2     5514.11     6408.58    251.63 o 
  -7   1   2      662.54      216.17    214.56 o 
  -1   1   2     7707.65     7933.56    268.82 o 
   1   1   2     3969.24     4092.95    121.81 o 
   5   1   2    26723.29    27924.28    593.62 o 
   7   1   2    11549.90    12537.03    439.75 o 
   9   1   2    35429.65    35089.25   1047.83 o 
  11   1   2       35.60      277.92    346.94 o 
  13   1   2     5089.43     6060.49    457.12 o 
  15   1   2      979.98     1077.11    307.22 o 
  17   1   2       33.74      -43.26    272.72 o 
  19   1   2     1181.96     1110.08    344.00 o 
  21   1   2        1.73     -179.66    314.26 o 
  23   1   2     4945.48     4072.94    726.34 o 
  25   1   2     6482.80     5308.63    848.93 o 
  27   1   2      407.97      780.31    652.92 o 
  29   1   2     4117.06     3294.45    769.08 o 
  31   1   2     1506.70     2559.55    812.86 o 
 -34   2   2    42525.62    43828.79   2265.30 o 
 -32   2   2    17182.35    16431.72   2678.84 o 
 -30   2   2    29755.76    28957.07   1525.10 o 
 -28   2   2    43103.89    45188.59   1374.44 o 
 -26   2   2    20694.44    20393.39   1374.14 o 
 -24   2   2    83260.25    79645.75   1923.98 o 
 -22   2   2      122.83      413.14    369.04 o 
 -20   2   2   122191.22   121554.60   1760.20 o 
 -18   2   2    18150.04    18668.63    521.87 o 
 -16   2   2   111424.78   107090.19   1549.52 o 
 -14   2   2    59647.24    59892.26   1011.57 o 
 -12   2   2   103569.02   108728.03   1520.19 o 
 -10   2   2   147288.34   145893.56   1887.54 o 
  -8   2   2    23147.32    24390.29    580.17 o 
  -6   2   2   133148.88   136624.31   1737.32 o 
  -4   2   2      750.09      868.51    141.98 o 
  -2   2   2   322923.91   329187.16   3748.78 o 
   0   2   2   130967.55   139412.94   1503.12 o 
   2   2   2   121743.59   126430.96   1495.70 o 
   4   2   2   123395.58   123716.34   1575.59 o 
   6   2   2    83226.05    84045.36   1260.37 o 
   8   2   2   194778.14   194574.91   2386.94 o 
  10   2   2    20323.56    20916.40    734.50 o 
  12   2   2   161704.58   159537.59   2529.71 o 
  14   2   2     1543.22     1729.05    340.06 o 
  16   2   2   134366.55   134160.00   2316.19 o 
  18   2   2    30500.71    29344.03    957.88 o 
  20   2   2    68221.70    67510.16   2099.93 o 
  22   2   2    50737.00    51303.33   1373.94 o 
  24   2   2    21330.79    22592.40    941.11 o 
  26   2   2    60974.09    62076.02   2370.48 o 
  28   2   2     3122.88     3984.92    798.19 o 
  30   2   2    45249.61    42831.72   2141.21 o 
 -33   3   2      360.93     -360.18    634.25 o 
 -31   3   2    15828.70    15206.67    926.14 o 
 -29   3   2       41.68      437.50    475.61 o 
 -27   3   2     8762.18    10155.18    777.26 o 
 -25   3   2    13640.31    15725.79    865.50 o 
 -23   3   2    15207.48    14775.90    819.85 o 
 -21   3   2    25221.85    25372.97    969.72 o 
 -19   3   2     2406.52     2998.51    270.58 o 
 -17   3   2    53720.90    53689.05   1001.02 o 
 -15   3   2     7723.21     7662.49    367.42 o 
 -13   3   2    75848.17    75702.60   1567.39 o 
 -11   3   2     4230.65     4839.30    366.82 o 
  -9   3   2    62254.16    63580.57   1141.75 o 
  -7   3   2     9200.61     9560.39    371.34 o 
  -5   3   2    23662.18    25119.00    570.11 o 
  -3   3   2    16411.16    16446.08    441.34 o 
  -1   3   2     2106.19     2230.37    257.76 o 
   1   3   2    66298.56    65986.16   1107.38 o 
   3   3   2      244.60      420.84    138.33 o 
   5   3   2    70360.18    69790.54   1079.26 o 
   7   3   2     1545.79     1921.85    329.16 o 
   9   3   2    55259.92    54532.76   1452.09 o 
  11   3   2     1498.02     1582.11    200.63 o 
  13   3   2    25536.82    24804.37    967.02 o 
  15   3   2     6107.60     5767.71    477.53 o 
  17   3   2     4424.54     4698.64    686.95 o 
  19   3   2    10971.64     9704.66    653.66 o 
  21   3   2     1539.39     1946.03    483.68 o 
  23   3   2    18299.69    18566.72    912.65 o 
  25   3   2     4521.81     5967.88    643.77 o 
  27   3   2     5469.19     6053.76    849.90 o 
  29   3   2     9848.73     8727.54    990.88 o 
 -30   4   2    13582.95    12911.67    971.85 o 
 -28   4   2    35474.65    32494.35   1241.55 o 
 -26   4   2      400.74      614.94    464.08 o 
 -24   4   2    55560.23    56493.38   1560.97 o 
 -22   4   2       27.83     -246.01    402.01 o 
 -20   4   2    77571.24    77517.08   1773.97 o 
 -18   4   2     1927.26     2442.01    305.66 o 
 -16   4   2   101478.61   101423.53   1617.21 o 
 -14   4   2    19254.32    19847.96    621.90 o 
 -12   4   2    36948.26    37108.29    843.41 o 
 -10   4   2    26344.39    26367.26    688.53 o 
  -8   4   2    12219.86    13015.94    495.92 o 
  -6   4   2    86607.86    85668.98   1361.64 o 
  -4   4   2    16276.57    17414.12    759.71 o 
  -2   4   2    47105.50    44426.48   1260.51 o 
   0   4   2     3262.78     3383.52    262.58 o 
   2   4   2   152300.66   154541.39   2090.57 o 
   4   4   2   114804.80   115244.46   3620.91 o 
   6   4   2    57473.77    56600.33   1003.23 o 
   8   4   2    83085.30    81966.98   1305.89 o 
  10   4   2     5937.19     5945.42    350.30 o 
  12   4   2    76623.38    77175.11   1275.92 o 
  14   4   2     2107.18     3126.12    406.00 o 
  16   4   2    22883.23    22517.72    865.61 o 
  18   4   2     7331.23     8546.84    677.58 o 
  20   4   2    27106.01    25410.60    991.62 o 
  22   4   2    31430.78    32070.48   1240.35 o 
  24   4   2     8949.86     8886.75    733.72 o 
  26   4   2    47154.61    46330.00   1447.26 o 
  28   4   2     1020.42      934.82    660.93 o 
 -29   5   2       21.05      -75.02    489.53 o 
 -27   5   2    25228.96    24009.98   1122.95 o 
 -25   5   2     4499.99     6303.54    699.87 o 
 -23   5   2    23836.86    25719.63   1387.32 o 
 -21   5   2    11642.24    11090.27    782.76 o 
 -19   5   2     9183.31     9965.06   1186.77 o 
 -17   5   2    49345.31    52975.07   1140.27 o 
 -15   5   2       57.52      114.77    272.57 o 
 -13   5   2    49977.30    48766.06   1068.19 o 
 -11   5   2      619.60      856.92    273.33 o 
  -9   5   2    61391.55    59310.75   1162.01 o 
  -7   5   2    16499.77    16035.72    581.16 o 
  -5   5   2    56299.05    54427.48   1071.32 o 
  -3   5   2    33013.83    32874.92   1083.03 o 
  -1   5   2    21539.07    21359.28    617.31 o 
   1   5   2    65694.95    63657.05   1143.36 o 
   3   5   2     3759.39     3786.18    541.51 o 
   5   5   2    59677.96    59239.50   1090.01 o 
   7   5   2     8158.09     8381.57    408.93 o 
   9   5   2    34971.66    36244.94    836.02 o 
  11   5   2    22914.25    22899.35    671.11 o 
  13   5   2    15434.90    16335.84    627.34 o 
  15   5   2    58638.94    56844.52   1412.58 o 
  17   5   2     6955.47     7137.60    611.45 o 
  19   5   2    43707.08    43499.52   2219.84 o 
  21   5   2      341.28       37.19    675.01 o 
  23   5   2    41568.55    40880.26   1841.71 o 
  25   5   2      215.51      -95.99    650.65 o 
 -24   6   2    14997.60    16666.73   1334.65 o 
 -22   6   2     1276.75     1176.78    511.59 o 
 -20   6   2    17626.19    19294.90   1447.92 o 
 -18   6   2     2351.57     2280.56    682.39 o 
 -16   6   2    15026.35    16696.57    699.73 o 
 -14   6   2    10781.25    11685.72    602.82 o 
 -12   6   2     6993.74     7443.32    513.55 o 
 -10   6   2    27880.57    26775.73   1348.07 o 
  -8   6   2     1131.44     1766.15    349.73 o 
  -6   6   2    37588.95    36496.79    931.12 o 
  -4   6   2      100.32      -43.91    355.52 o 
  -2   6   2    38201.37    38305.76    918.16 o 
   0   6   2      895.88     1047.36    281.83 o 
   2   6   2    15813.42    15895.69    586.67 o 
   4   6   2     5471.13     6073.36    597.61 o 
   6   6   2    14666.16    15408.38    809.16 o 
   8   6   2    13091.41    13596.48    792.97 o 
  10   6   2      323.55      124.93    391.06 o 
  12   6   2    14994.92    16395.05   1182.46 o 
  14   6   2       67.90     -175.50    689.95 o 
  16   6   2    17259.87    18634.09   1682.13 o 
  18   6   2     7513.75     7099.53   1699.44 o 
  20   6   2     8346.09     9577.31   1121.33 o 
  22   6   2     6977.47     5748.53    983.40 o 
 -21   7   2    16603.05    17522.36   2605.35 o 
 -19   7   2     9844.87    11013.83   1600.11 o 
 -17   7   2    32247.93    35165.50   1726.90 o 
 -15   7   2     1002.01      606.30    677.10 o 
 -13   7   2    49013.55    50049.36   1204.74 o 
 -11   7   2     4831.68     4418.68    504.73 o 
  -9   7   2    36203.55    37194.47   1200.77 o 
  -7   7   2    14204.05    14197.45    785.09 o 
  -5   7   2    37607.79    37292.07   1228.33 o 
  -3   7   2    35249.11    32557.76   1195.92 o 
  -1   7   2    13959.78    13663.44    814.63 o 
   1   7   2    58278.96    57986.57   1669.40 o 
   3   7   2     3285.07     3379.52    563.38 o 
   5   7   2    41967.81    38482.74   1300.81 o 
   7   7   2     5351.83     4724.83    619.90 o 
   9   7   2    41929.59    37703.93   1278.42 o 
  11   7   2    16703.01    18398.22   1274.62 o 
  13   7   2     9305.95     9657.60   1075.55 o 
  15   7   2    37831.05    36620.22   1779.48 o 
  17   7   2    10211.35    10529.00   1884.24 o 
 -12   8   2      232.61      136.65    653.64 o 
 -10   8   2     7087.33     7078.50   1739.38 o 
  -8   8   2      270.75     1131.28    729.17 o 
  -6   8   2     6642.53     7410.42   1034.74 o 
  -4   8   2     1591.39      888.51    907.77 o 
  -2   8   2     9289.58    10394.47   1137.83 o 
   0   8   2      137.94     -730.62    676.53 o 
   2   8   2       92.24      251.66    683.58 o 
   4   8   2       80.80      619.06    453.32 o 
   6   8   2       43.62      328.94    474.96 o 
   8   8   2      151.04     -441.07    469.89 o 
  10   8   2       18.95     -274.54   1092.31 o 
 -35   1   3    19974.43    19935.56   1440.64 o 
 -33   1   3    43007.87    40146.71   4236.88 o 
 -31   1   3    43453.83    41523.66   1921.26 o 
 -29   1   3    30962.38    30615.25   1505.59 o 
 -27   1   3    85797.91    83014.78   1842.88 o 
 -25   1   3      351.41      745.18    495.18 o 
 -23   1   3    97838.35    94395.38   1522.09 o 
 -21   1   3     7906.80     7976.74    504.77 o 
 -19   1   3    66474.09    64716.96   1106.03 o 
 -17   1   3    88864.63    85165.91   1316.78 o 
 -15   1   3   144401.36   142442.20   1901.51 o 
 -13   1   3   251138.38   248589.16   2992.62 o 
 -11   1   3    34206.91    33175.68    625.55 o 
  -9   1   3   398978.16   402440.28   4550.76 o 
  -7   1   3    11111.70    11166.38    311.77 o 
  -5   1   3   246502.33   242852.61   2788.48 o 
  -3   1   3    10158.50    11033.39    353.33 o 
  -1   1   3   191608.66   199751.34   2048.08 o 
   1   1   3    41136.44    41723.45    531.01 o 
   3   1   3    53194.44    55277.02    787.21 o 
   5   1   3   259060.52   271278.22   3131.44 o 
   7   1   3    50634.31    55691.25    834.45 o 
   9   1   3   229224.77   231168.95   2772.69 o 
  11   1   3    15137.40    16399.92    650.52 o 
  13   1   3   280805.78   283993.59   4194.74 o 
  15   1   3    13875.97    15654.41    652.49 o 
  17   1   3    98498.52    99629.10   1848.69 o 
  19   1   3    63089.95    61800.82   1949.71 o 
  21   1   3    77484.14    80976.29   1708.74 o 
  23   1   3    54619.97    53870.06   1834.06 o 
  25   1   3     3255.22     3316.63    768.46 o 
  27   1   3    49795.57    51107.93   1944.86 o 
  29   1   3      224.28      504.52    675.88 o 
 -34   2   3     7096.03     8263.34   1031.21 o 
 -32   2   3     1900.95     2119.10    749.03 o 
 -30   2   3     6890.41     7221.91    874.61 o 
 -28   2   3     5363.25     5152.20    760.85 o 
 -26   2   3    23718.93    23122.90    992.16 o 
 -24   2   3     5568.59     4622.14    550.54 o 
 -22   2   3    16579.15    15942.55    528.16 o 
 -20   2   3    23656.79    24312.77    642.88 o 
 -18   2   3     9385.67     9253.72    550.81 o 
 -16   2   3     1117.20     1537.93    293.68 o 
 -14   2   3     2660.85     2296.45    273.58 o 
 -12   2   3     8572.69     8860.25    565.00 o 
 -10   2   3      732.73      755.23    176.78 o 
  -8   2   3     1342.61     1758.95    189.60 o 
  -6   2   3     3979.83     3957.95    222.16 o 
  -4   2   3     1868.28     1787.09    159.16 o 
  -2   2   3    32218.37    32776.14    723.32 o 
   0   2   3     6395.69     7012.85    333.78 o 
   2   2   3    34445.95    35587.71    493.11 o 
   4   2   3     4294.83     4556.83    214.75 o 
   6   2   3    10957.63    10689.65    435.47 o 
   8   2   3     1333.58     1331.74    266.04 o 
  10   2   3    38572.59    37858.44    949.53 o 
  12   2   3     9725.29    10259.27    911.64 o 
  14   2   3     2167.10     2100.69    409.78 o 
  16   2   3    40972.49    41194.04   1108.07 o 
  18   2   3     2912.67     2956.82    440.84 o 
  20   2   3    11487.52    11755.41    700.17 o 
  22   2   3     1843.97     2470.51    492.57 o 
  24   2   3    17820.17    17257.39   1160.43 o 
  26   2   3     4256.54     3990.98    784.80 o 
  28   2   3     7481.27     6588.48    933.09 o 
  30   2   3      457.78      736.01    655.22 o 
 -33   3   3    19745.68    22260.67   1632.07 o 
 -31   3   3    32374.99    33037.79   1326.12 o 
 -29   3   3     4034.24     4135.10    649.54 o 
 -27   3   3    48592.46    45794.21   1429.82 o 
 -25   3   3     1567.73     1599.34    506.11 o 
 -23   3   3    99147.59    95513.30   2012.18 o 
 -21   3   3     5604.61     5876.79    563.81 o 
 -19   3   3    99414.31    99741.95   1573.84 o 
 -17   3   3    46501.95    45585.21    921.85 o 
 -15   3   3    54585.58    52945.51    997.97 o 
 -13   3   3    40937.29    37395.27    805.75 o 
 -11   3   3    36780.47    38380.39    829.97 o 
  -9   3   3   159015.33   160436.55   2131.59 o 
  -7   3   3       53.69      234.66    187.14 o 
  -5   3   3   135463.73   140043.84   1855.72 o 
  -3   3   3    49706.21    49288.04    829.37 o 
  -1   3   3   196678.13   201484.19   2372.52 o 
   1   3   3   103372.82   108349.41   1361.69 o 
   3   3   3    76913.38    75899.09   1121.92 o 
   5   3   3   156652.14   155006.73   2019.61 o 
   7   3   3    39438.66    39067.46    839.87 o 
   9   3   3    62627.20    63393.58   1280.97 o 
  11   3   3     1852.63     2361.13    385.89 o 
  13   3   3    85411.87    84890.91   1662.68 o 
  15   3   3    10237.42    10596.78    602.59 o 
  17   3   3    21586.03    20216.23    821.90 o 
  19   3   3    52385.39    52861.50   1510.84 o 
  21   3   3    15870.23    14818.61    799.63 o 
  23   3   3    53656.86    53010.72   1479.88 o 
  25   3   3     3282.87     3698.98    555.49 o 
  27   3   3    75273.46    77071.19   2386.99 o 
  29   3   3       26.62     -148.29    625.67 o 
 -32   4   3        6.44      526.59    560.28 o 
 -30   4   3    20927.82    20600.30   1063.24 o 
 -28   4   3     2877.69     2714.96    934.83 o 
 -26   4   3    30702.39    30884.79   1188.92 o 
 -24   4   3     9404.24     9983.39    770.53 o 
 -22   4   3     3536.98     3616.24    595.52 o 
 -20   4   3    28154.76    28765.63    786.47 o 
 -18   4   3     5057.10     5155.75    464.60 o 
 -16   4   3    35720.49    36872.46    877.44 o 
 -14   4   3     1199.81     1912.67    293.05 o 
 -12   4   3    74465.96    73583.38   1278.00 o 
 -10   4   3     6441.11     5893.14    380.10 o 
  -8   4   3    43194.63    41904.87    878.37 o 
  -6   4   3    19764.26    19510.94    583.99 o 
  -4   4   3    24100.54    24838.45    631.97 o 
  -2   4   3    59848.96    59474.86   1029.95 o 
   0   4   3     2225.61     2335.29    223.75 o 
   2   4   3    30940.70    31273.49    875.17 o 
   4   4   3      185.86      247.52    148.17 o 
   6   4   3    46559.67    44934.84    848.42 o 
   8   4   3    26775.50    26956.49    810.92 o 
  10   4   3    34322.85    35073.14   1165.13 o 
  12   4   3    32023.79    31631.13    727.60 o 
  14   4   3     3073.05     2729.36    407.46 o 
  16   4   3    42322.55    41924.24   1190.86 o 
  18   4   3     1389.38      989.11    800.72 o 
  20   4   3    39596.41    38591.67   1230.97 o 
  22   4   3     1838.41     1787.26    592.36 o 
  24   4   3    18732.35    19001.66   1148.08 o 
  26   4   3     2306.01     2126.47    561.41 o 
 -29   5   3     3003.66     2655.93    620.06 o 
 -27   5   3    21928.07    22103.15   1084.03 o 
 -25   5   3     1399.48     1569.34    539.30 o 
 -23   5   3    33767.69    35237.30   1574.79 o 
 -21   5   3     1142.33      791.18    446.45 o 
 -19   5   3    49777.95    51795.39   1152.97 o 
 -17   5   3     9925.76     9959.58    545.01 o 
 -15   5   3    21430.06    20733.63    713.12 o 
 -13   5   3    27049.89    27722.80    802.34 o 
 -11   5   3      796.30      914.24    289.06 o 
  -9   5   3    19857.31    20178.08    667.34 o 
  -7   5   3     1771.19     1837.93    320.40 o 
  -5   5   3    54936.52    52918.22   1332.18 o 
  -3   5   3    21576.23    22323.16    643.57 o 
  -1   5   3    67080.56    68268.01   1228.46 o 
   1   5   3    35431.70    35309.75    774.80 o 
   3   5   3    26908.28    25297.81    892.14 o 
   5   5   3    48082.76    46509.70    922.27 o 
   7   5   3    11457.83    11209.81    596.90 o 
   9   5   3    39374.31    40509.07    881.35 o 
  11   5   3       88.75      132.89    226.13 o 
  13   5   3    12230.71    13811.48    675.70 o 
  15   5   3      686.90      583.54    629.51 o 
  17   5   3    23398.68    24149.05   1400.81 o 
  19   5   3    29018.82    30454.77   1564.41 o 
  21   5   3     2680.19     2680.08    821.99 o 
  23   5   3    25059.85    26310.71   1523.49 o 
 -26   6   3    12814.33    12399.58    917.74 o 
 -24   6   3     4280.17     5141.35    690.74 o 
 -22   6   3     7173.59     8040.27    741.12 o 
 -20   6   3    36921.46    39544.17   2405.03 o 
 -18   6   3      589.24     1011.15    455.34 o 
 -16   6   3    64661.75    66162.33   1565.15 o 
 -14   6   3     6055.64     6320.18    508.96 o 
 -12   6   3    77200.55    79659.53   1524.05 o 
 -10   6   3     9477.93     9765.51    559.85 o 
  -8   6   3    65499.94    66070.77   1314.28 o 
  -6   6   3    36298.70    35515.16    916.05 o 
  -4   6   3    22245.10    21771.34    700.09 o 
  -2   6   3    25813.47    24675.59    968.38 o 
   0   6   3    12715.83    12885.96    751.90 o 
   2   6   3    91488.43    88082.91   1922.15 o 
   4   6   3     8782.08     8684.66    745.01 o 
   6   6   3    39053.39    38635.71   1565.89 o 
   8   6   3    19486.74    20042.01   1389.17 o 
  10   6   3    23158.32    23728.52   1000.74 o 
  12   6   3    27870.35    28139.26   1503.40 o 
  14   6   3     8993.97     9883.01   1061.61 o 
  16   6   3    28018.10    30757.12   1613.26 o 
  18   6   3     3232.60     3542.77    853.45 o 
  20   6   3    38963.54    34969.98   1790.01 o 
 -21   7   3      509.49     1093.78    828.42 o 
 -19   7   3     3958.62     4187.22    619.13 o 
 -17   7   3     2209.88     2501.09    531.79 o 
 -15   7   3     1900.87     1541.86    468.75 o 
 -13   7   3     5895.89     7249.67    659.03 o 
 -11   7   3     1345.62     1879.03    476.89 o 
  -9   7   3    15420.41    16545.76    851.11 o 
  -7   7   3        7.31      513.93    410.84 o 
  -5   7   3     6903.21     7398.58    679.55 o 
  -3   7   3      801.19      668.59    414.46 o 
  -1   7   3     3140.21     2818.87    542.19 o 
   1   7   3      194.46      387.47    437.15 o 
   3   7   3     1881.03     1877.09    509.20 o 
   5   7   3     7873.35     7506.37    706.50 o 
   7   7   3      253.48      335.93    460.73 o 
   9   7   3    11558.19    12675.77    823.73 o 
  11   7   3       61.91      205.49   1026.80 o 
  13   7   3    22944.44    22106.24   1449.66 o 
  15   7   3     6802.48     7999.90   1751.10 o 
 -14   8   3      900.77     1553.52   1390.02 o 
 -12   8   3    30202.20    32737.64   1670.54 o 
 -10   8   3     6025.33     4675.90   1125.33 o 
  -8   8   3    20209.04    19627.48   1348.35 o 
  -6   8   3    27419.42    30243.46   3603.12 o 
  -4   8   3    11550.42    10620.02   1070.63 o 
  -2   8   3    43298.81    45058.45   1445.49 o 
   0   8   3      481.57      592.91    479.98 o 
   2   8   3    46761.08    45823.69   2001.24 o 
   4   8   3       68.36      148.18    478.64 o 
   6   8   3    53216.44    53534.42   1622.80 o 
   8   8   3     7431.43     8200.99   1201.48 o 
 -34   0   4    27143.14    22981.58   2090.35 o 
 -32   0   4    12512.46    11885.96   1628.61 o 
 -30   0   4    59852.39    59701.41   2931.81 o 
 -28   0   4     7665.74     7763.70    674.04 o 
 -26   0   4    77244.45    80169.13   2010.51 o 
 -24   0   4    11959.00    11847.21   1782.52 o 
 -22   0   4   134216.22   127734.23   2651.46 o 
 -20   0   4    94662.09    96334.84   2098.06 o 
 -18   0   4    65337.90    63846.96   2047.74 o 
 -16   0   4   161354.61   161686.48   3009.40 o 
 -14   0   4   128433.34   124033.21   4695.96 o 
 -12   0   4   321530.00   316836.13   5223.82 o 
 -10   0   4    27805.30    27291.54    765.41 o 
  -8   0   4   306578.44   313414.81   5074.35 o 
  -6   0   4    54037.66    56789.45   1160.65 o 
  -4   0   4   214092.61   222549.39   4948.67 o 
  -2   0   4    96275.03    96029.97   1720.28 o 
   0   0   4   119828.08   117087.77   2172.90 o 
   2   0   4    84050.80    85996.78   2867.37 o 
   4   0   4     4444.22     4736.70    676.63 o 
   6   0   4   186374.78   182251.06   3127.93 o 
   8   0   4     5725.40     6145.26    626.31 o 
  10   0   4   261325.61   263911.03   4474.65 o 
  12   0   4    24562.51    23953.29    870.49 o 
  14   0   4   128129.73   127157.29   2922.76 o 
  16   0   4   120040.12   118538.89   3743.19 o 
  18   0   4    28450.40    29537.32   1268.86 o 
  20   0   4    49228.04    47690.30   2317.76 o 
  22   0   4     6936.26     7557.74   1224.92 o 
  24   0   4   103692.07   107778.37   4014.00 o 
  26   0   4      746.02      429.25    917.09 o 
  28   0   4    43468.75    42788.50   2567.00 o 
  30   0   4     6453.60     5440.23   1285.63 o 
 -35   1   4        0.26       53.79    870.22 o 
 -33   1   4     1687.45     1506.48    788.74 o 
 -31   1   4     2657.59     3493.64    815.49 o 
 -29   1   4     1204.73      950.38    432.13 o 
 -27   1   4     4544.90     4584.84    566.39 o 
 -25   1   4      802.57     1142.40    273.16 o 
 -23   1   4     3172.68     3099.47    326.24 o 
 -21   1   4     1939.49     1837.27    271.95 o 
 -19   1   4     1838.72     1573.23    247.37 o 
 -17   1   4      154.33      167.99    220.79 o 
 -15   1   4     2559.24     2544.54    254.62 o 
 -13   1   4      707.61      831.11    182.52 o 
 -11   1   4     1028.04     1409.48    201.86 o 
  -9   1   4    26039.53    26307.52    530.59 o 
  -7   1   4     1339.19     1092.05    142.82 o 
  -5   1   4    26016.28    26861.80    654.50 o 
  -3   1   4     8468.56     9192.20    258.72 o 
  -1   1   4    26910.28    28446.20    486.27 o 
   1   1   4    10783.75    10694.27    375.90 o 
   3   1   4    33421.12    35225.39    765.00 o 
   5   1   4     8496.00     9335.11    477.22 o 
   7   1   4     7142.53     7307.12    423.46 o 
   9   1   4      125.84     -168.99    238.68 o 
  11   1   4      387.15      682.47    294.48 o 
  13   1   4      700.31      679.14    284.68 o 
  15   1   4     2589.19     2656.73    354.48 o 
  17   1   4     3583.12     4416.26    719.62 o 
  19   1   4     7210.21     6784.84    527.33 o 
  21   1   4     4976.12     5232.82    782.80 o 
  23   1   4     1319.09      800.79   1155.95 o 
  25   1   4     4508.95     4735.34    807.57 o 
  27   1   4      292.10      584.46    946.65 o 
  29   1   4     2682.67     1784.94    745.70 o 
 -34   2   4    24986.14    24784.08   1507.60 o 
 -32   2   4    11679.81    11184.41   1115.43 o 
 -30   2   4    74934.73    75376.92   2597.13 o 
 -28   2   4     5480.67     5531.56    704.40 o 
 -26   2   4    76074.74    77162.10   3460.39 o 
 -24   2   4     3791.97     3593.02    334.23 o 
 -22   2   4   104689.59   104755.85   1651.46 o 
 -20   2   4    17585.41    17179.94    734.11 o 
 -18   2   4    78304.95    76933.21   1270.13 o 
 -16   2   4   119841.72   117294.55   1693.69 o 
 -14   2   4    48246.63    48367.43    905.76 o 
 -12   2   4   155181.50   154334.13   2032.97 o 
 -10   2   4     2339.58     2274.14    224.91 o 
  -8   2   4   275198.22   279654.91   3821.39 o 
  -6   2   4     4871.00     4808.63    268.66 o 
  -4   2   4   105724.44   102084.94   1345.57 o 
  -2   2   4    80234.84    83066.17   1397.84 o 
   0   2   4   142912.58   141199.73   2129.57 o 
   2   2   4   114201.80   114776.65   1661.55 o 
   4   2   4    27152.70    27636.11    546.99 o 
   6   2   4   210936.34   207508.67   2897.27 o 
   8   2   4      628.68      867.50    199.69 o 
  10   2   4   148804.98   148286.20   1947.09 o 
  12   2   4    14951.12    15592.87    647.52 o 
  14   2   4    65616.55    66316.75   1424.67 o 
  16   2   4    47977.30    50703.65   1268.11 o 
  18   2   4    49429.32    48971.52   1755.99 o 
  20   2   4    79171.66    80512.09   1763.97 o 
  22   2   4     3907.37     4689.35    530.87 o 
  24   2   4    80622.45    81298.47   2389.55 o 
  26   2   4      880.00      702.61   1419.31 o 
  28   2   4    60941.63    63800.52   2218.69 o 
 -33   3   4     9337.79     8689.91    828.35 o 
 -31   3   4     2441.61     2527.26    853.39 o 
 -29   3   4    14170.24    14485.60   1341.74 o 
 -27   3   4    15819.56    15765.15    903.80 o 
 -25   3   4     3250.63     4447.71    607.63 o 
 -23   3   4    13891.98    16161.54    831.34 o 
 -21   3   4     3898.79     3873.44    346.48 o 
 -19   3   4    12303.75    11962.19    566.30 o 
 -17   3   4       45.92       57.05    219.30 o 
 -15   3   4    47131.35    47278.81    941.67 o 
 -13   3   4    10168.26    10612.75    458.25 o 
 -11   3   4    30241.78    30236.12    980.48 o 
  -9   3   4    77861.58    78258.82   1899.54 o 
  -7   3   4     5038.23     5444.68    400.26 o 
  -5   3   4    47978.26    47528.25    828.19 o 
  -3   3   4    15337.86    14880.78    490.46 o 
  -1   3   4    56937.85    54972.31   1156.26 o 
   1   3   4     7009.83     8167.25    468.10 o 
   3   3   4   106677.41   107724.29   1865.56 o 
   5   3   4      596.55      862.12    165.32 o 
   7   3   4    32322.73    31412.98    662.66 o 
   9   3   4     5245.11     5952.12    391.04 o 
  11   3   4     6305.18     7077.58    570.45 o 
  13   3   4    28222.04    26960.98    859.86 o 
  15   3   4     4553.02     4620.10    528.11 o 
  17   3   4     6962.21     7054.35    624.98 o 
  19   3   4      856.39      782.85    495.08 o 
  21   3   4    41696.13    42490.43   2677.23 o 
  23   3   4     9609.55    10492.45    749.86 o 
  25   3   4    14413.28    15535.94   1126.33 o 
  27   3   4     4612.86     4268.44    787.84 o 
 -32   4   4     7877.41     7375.33    925.96 o 
 -30   4   4    49237.77    48312.18   1570.06 o 
 -28   4   4     4409.33     4014.78    971.02 o 
 -26   4   4    49552.00    47123.45   2419.02 o 
 -24   4   4       80.55       87.61    457.81 o 
 -22   4   4    69700.60    71559.22   1730.76 o 
 -20   4   4     1869.94     2293.24    335.23 o 
 -18   4   4    27377.28    28024.62    858.49 o 
 -16   4   4    38401.64    38632.82   1090.48 o 
 -14   4   4    13437.98    13556.32    540.91 o 
 -12   4   4    43761.69    43031.13    931.92 o 
 -10   4   4     3726.63     4200.09    349.47 o 
  -8   4   4   108566.83   104907.59   1597.81 o 
  -6   4   4    17240.18    17426.57    537.68 o 
  -4   4   4    78499.27    78229.56   1503.97 o 
  -2   4   4    74964.17    74932.86   1170.89 o 
   0   4   4    63327.68    63693.16   2147.60 o 
   2   4   4    85134.88    86488.39   1697.28 o 
   4   4   4    19420.30    18588.24    455.33 o 
   6   4   4   105979.52   102227.02   1511.77 o 
   8   4   4      397.39      274.06    229.00 o 
  10   4   4    48539.75    48796.18    934.71 o 
  12   4   4     2052.94     2079.34    342.63 o 
  14   4   4    46476.32    45615.74   1193.85 o 
  16   4   4    16361.29    16269.03    758.27 o 
  18   4   4    26777.30    27281.51   1959.36 o 
  20   4   4    49495.10    48591.21   1382.26 o 
  22   4   4     4898.54     5543.70    636.18 o 
  24   4   4    46718.11    44665.80   1850.66 o 
  26   4   4       79.98      898.45   1053.43 o 
 -29   5   4    15705.98    16586.87   1010.94 o 
 -27   5   4     2453.91     2863.66    598.17 o 
 -25   5   4    17596.26    17066.66   1294.24 o 
 -23   5   4    28037.19    29111.57   1170.68 o 
 -21   5   4     1462.81     1622.15    518.31 o 
 -19   5   4    40874.32    41164.80   1357.37 o 
 -17   5   4     2127.77     2471.37    380.51 o 
 -15   5   4    67777.34    67531.38   1335.62 o 
 -13   5   4    10804.56    11103.29    555.69 o 
 -11   5   4    59491.21    62076.61   1437.84 o 
  -9   5   4    18649.70    19663.08    666.92 o 
  -7   5   4    35849.02    34223.42   1059.73 o 
  -5   5   4    41521.32    40392.08   1028.19 o 
  -3   5   4     4070.63     4813.18    709.76 o 
  -1   5   4    51268.53    51711.28    967.31 o 
   1   5   4    17932.85    19310.78   1075.98 o 
   3   5   4    37221.45    35717.56   1205.44 o 
   5   5   4    18261.73    17464.87    780.66 o 
   7   5   4    49246.28    46491.15   1530.75 o 
   9   5   4    47753.32    44805.10   1584.61 o 
  11   5   4    24212.38    23937.24   1360.19 o 
  13   5   4    32887.05    33346.57   1579.70 o 
  15   5   4    15717.91    16595.15   1198.81 o 
  17   5   4    49096.28    44957.64   1852.05 o 
  19   5   4      381.46     -585.04    717.64 o 
  21   5   4    19036.27    18490.58   1340.56 o 
  23   5   4     3397.72     3828.82    848.82 o 
 -26   6   4    12942.74    13583.48    943.92 o 
 -24   6   4     2979.49     3876.26    635.65 o 
 -22   6   4    12690.80    12098.18   1083.88 o 
 -20   6   4     2430.21     4160.89    689.25 o 
 -18   6   4     7568.04     7608.39    627.71 o 
 -16   6   4    23720.60    24960.57   1162.66 o 
 -14   6   4     3748.81     4612.99    494.15 o 
 -12   6   4    10655.55    11076.91    760.07 o 
 -10   6   4      243.85      272.22    280.98 o 
  -8   6   4    32321.40    32098.26   1159.15 o 
  -6   6   4     1616.92     1930.80    478.90 o 
  -4   6   4    17264.50    17287.73    853.17 o 
  -2   6   4     6957.62     7747.26    809.39 o 
   0   6   4    16239.87    17304.53    870.52 o 
   2   6   4    26324.83    27005.58   1051.67 o 
   4   6   4     1472.50     1532.15    468.04 o 
   6   6   4    26745.77    25096.38   2147.53 o 
   8   6   4       54.35      511.09    428.96 o 
  10   6   4    27784.53    27605.05   1465.78 o 
  12   6   4     3204.63     2791.61    786.19 o 
  14   6   4    21763.35    25162.53   1481.19 o 
  16   6   4     3389.54     3790.93    857.27 o 
  18   6   4     6206.66     5950.94    989.55 o 
  20   6   4     7383.25     6289.43   1194.83 o 
 -21   7   4     4063.32     4473.83    838.70 o 
 -19   7   4    46448.41    50008.38   1893.20 o 
 -17   7   4      476.28      673.62    431.35 o 
 -15   7   4    37976.73    39952.32   1292.68 o 
 -13   7   4     6118.06     6552.62    666.99 o 
 -11   7   4    37021.43    36409.87   1255.34 o 
  -9   7   4     9385.53    11195.76    767.62 o 
  -7   7   4    27382.71    27508.57   1091.69 o 
  -5   7   4    40051.41    36698.78   1358.66 o 
  -3   7   4     1478.42     1675.69    497.82 o 
  -1   7   4    40547.50    40288.65   1331.56 o 
   1   7   4     4188.65     3806.28    596.59 o 
   3   7   4    47490.89    49427.50   1484.46 o 
   5   7   4    21223.73    18370.68   1688.79 o 
   7   7   4    29095.74    29582.50   1180.13 o 
   9   7   4    32163.79    31653.24   1615.29 o 
  11   7   4    23585.50    24482.23   1501.13 o 
  13   7   4    30716.02    31005.92   1660.29 o 
  15   7   4     5938.19     7602.45   1102.31 o 
 -12   8   4     5618.89     5082.00    935.97 o 
 -10   8   4        9.01      327.92    869.69 o 
  -8   8   4     1460.26     2676.15    564.26 o 
  -6   8   4      398.94      647.55    755.67 o 
  -4   8   4     3042.78     3720.67    638.04 o 
  -2   8   4      569.79      587.19    490.74 o 
   0   8   4       69.48      584.53    495.35 o 
   2   8   4      144.01     1079.70    525.86 o 
   4   8   4      771.43      495.45    492.90 o 
   6   8   4     4170.63     5810.12    952.19 o 
 -35   1   5    31882.08    30783.08   1901.28 o 
 -33   1   5    47470.46    48590.87   1977.35 o 
 -31   1   5     5872.96     6539.61    638.52 o 
 -29   1   5    63872.84    63680.56   1615.31 o 
 -27   1   5     1246.03     1449.69    312.84 o 
 -25   1   5    66342.27    63742.93   1222.50 o 
 -23   1   5    17904.07    16743.87    597.97 o 
 -21   1   5    73200.14    70228.39   1229.41 o 
 -19   1   5    80354.76    76125.55   1266.61 o 
 -17   1   5    38857.30    38351.04    814.25 o 
 -15   1   5   180518.58   172550.45   4193.56 o 
 -13   1   5    23753.76    24147.00    567.47 o 
 -11   1   5   268259.72   271273.91   3233.10 o 
  -9   1   5    34667.96    35461.66    752.30 o 
  -7   1   5   115369.95   106628.16   2390.47 o 
  -5   1   5    48398.41    47460.48    745.17 o 
  -3   1   5    96472.02    97032.38   1278.19 o 
  -1   1   5   190366.19   192348.83   2301.90 o 
   1   1   5    27899.05    27896.73    614.39 o 
   3   1   5   513160.03   528059.19   5909.73 o 
   5   1   5     1349.04     1312.35    189.18 o 
   7   1   5   299800.84   303599.53   3585.66 o 
   9   1   5     7329.69     8033.19    363.05 o 
  11   1   5   235289.89   233336.23   5858.82 o 
  13   1   5    31013.97    33860.05    932.80 o 
  15   1   5    42063.12    40231.54   1054.41 o 
  17   1   5    31824.94    32407.26   1077.62 o 
  19   1   5    18411.41    18959.54    842.56 o 
  21   1   5    86293.28    84162.41   2349.62 o 
  23   1   5      165.84      169.18    570.20 o 
  25   1   5    72518.83    72100.05   2273.63 o 
  27   1   5     8414.38     8422.69   1072.87 o 
 -34   2   5     4952.33     4905.23    921.84 o 
 -32   2   5     9905.19    11004.08    827.13 o 
 -30   2   5     2788.70     2900.60    589.56 o 
 -28   2   5    13002.46    13404.65    836.42 o 
 -26   2   5     3761.13     4618.18    620.04 o 
 -24   2   5    10090.75     9362.89    485.12 o 
 -22   2   5     3021.35     3261.30    337.13 o 
 -20   2   5        8.22      -95.37    208.49 o 
 -18   2   5     3830.23     3623.31    316.09 o 
 -16   2   5       68.56      391.41    227.41 o 
 -14   2   5     2402.64     3254.38    318.64 o 
 -12   2   5    35378.48    36026.59    742.27 o 
 -10   2   5    18517.21    20794.85    726.58 o 
  -8   2   5    16671.61    16398.00    451.84 o 
  -6   2   5     4520.89     4208.58    232.84 o 
  -4   2   5    79705.85    81679.67   1142.14 o 
  -2   2   5      481.62      906.14    252.26 o 
   0   2   5    30833.21    31526.28    765.58 o 
   2   2   5       99.63      211.34    125.12 o 
   4   2   5    17570.05    19195.40    477.79 o 
   6   2   5     2385.16     2276.36    294.80 o 
   8   2   5    12230.41    13223.95    421.02 o 
  10   2   5     9836.53     9938.33    520.57 o 
  12   2   5      937.35      871.25    300.87 o 
  14   2   5    10249.61    11506.00    607.40 o 
  16   2   5     9676.97     9505.78    615.82 o 
  18   2   5     4803.52     5183.53    547.50 o 
  20   2   5     1015.55      898.15    425.25 o 
  22   2   5    13437.83    12719.79   1512.51 o 
  24   2   5     5246.04     5035.46    824.71 o 
  26   2   5     8929.17    10052.17   1037.40 o 
 -33   3   5    33549.89    33348.27   1317.73 o 
 -31   3   5     3524.58     3709.80    625.91 o 
 -29   3   5    71620.55    69330.16   1793.88 o 
 -27   3   5       26.20     -184.07    437.41 o 
 -25   3   5    91121.39    89695.12   1977.47 o 
 -23   3   5    11807.25    12114.98    563.76 o 
 -21   3   5    53651.46    53675.71   1108.04 o 
 -19   3   5    40696.76    40555.48    913.22 o 
 -17   3   5    25643.31    25356.79    697.36 o 
 -15   3   5   119647.85   117160.01   1747.71 o 
 -13   3   5     2611.35     3441.34    320.60 o 
 -11   3   5   113120.28   111913.76   1643.63 o 
  -9   3   5      283.28      -93.00    226.06 o 
  -7   3   5   221689.05   216570.08   2712.48 o 
  -5   3   5    56026.05    55261.06    908.36 o 
  -3   3   5   127832.69   130889.67   2165.00 o 
  -1   3   5    65641.05    62252.80   2964.27 o 
   1   3   5    22154.56    22018.41    769.50 o 
   3   3   5    62076.27    60525.70   1638.06 o 
   5   3   5    10295.73    10609.90    362.37 o 
   7   3   5    84640.21    83347.59   1275.22 o 
   9   3   5    18523.19    19007.60    619.34 o 
  11   3   5    55985.32    57113.27    995.43 o 
  13   3   5    22826.22    22328.97   1163.85 o 
  15   3   5    55939.53    53972.72   1332.41 o 
  17   3   5   105860.12   101148.72   2027.59 o 
  19   3   5     7323.76     6358.26    607.44 o 
  21   3   5    63934.55    63976.79   1608.03 o 
  23   3   5      316.84      558.10    394.30 o 
  25   3   5    53578.75    53615.48   1925.41 o 
 -32   4   5    18136.32    19244.63   1393.84 o 
 -30   4   5     8155.65     9304.34    823.73 o 
 -28   4   5     7966.78     9594.26    806.63 o 
 -26   4   5    13074.01    13132.62    870.86 o 
 -24   4   5    14018.34    14517.74    866.95 o 
 -22   4   5    36542.30    37615.52    961.16 o 
 -20   4   5     1093.22      801.17    305.61 o 
 -18   4   5    48856.33    47317.03   1052.20 o 
 -16   4   5     2138.36     2602.11    338.20 o 
 -14   4   5    40506.80    38979.66    938.32 o 
 -12   4   5    40573.08    39910.08   1403.11 o 
 -10   4   5    39764.66    38037.31    923.91 o 
  -8   4   5    25155.71    23706.33    632.51 o 
  -6   4   5     6504.01     6577.00    330.55 o 
  -4   4   5    36494.40    37138.27   1314.45 o 
  -2   4   5     2570.03     2894.75    403.19 o 
   0   4   5    58120.53    58029.25   1327.90 o 
   2   4   5    15125.99    14143.91    678.77 o 
   4   4   5    28749.80    27851.56    915.30 o 
   6   4   5    23031.40    22271.56    530.78 o 
   8   4   5    25117.32    25615.02   1326.47 o 
  10   4   5    28212.32    27650.27    717.86 o 
  12   4   5     5843.23     6402.93    477.24 o 
  14   4   5    25325.95    24925.47    884.42 o 
  16   4   5      101.37      350.79    393.74 o 
  18   4   5    22162.65    23242.27   1243.68 o 
  20   4   5     8223.77     9971.22   1010.69 o 
  22   4   5    11729.87    13520.92   1121.91 o 
  24   4   5    18309.02    19239.94   2150.26 o 
 -29   5   5    28645.81    33112.93   2202.07 o 
 -27   5   5        9.23      269.76    472.21 o 
 -25   5   5    42717.38    46209.79   1911.69 o 
 -23   5   5     9499.18    10015.02    787.79 o 
 -21   5   5    21806.34    22279.57   1148.98 o 
 -19   5   5    22834.97    23808.32    807.54 o 
 -17   5   5     8133.13     8173.96    528.93 o 
 -15   5   5    20919.25    21706.74    763.06 o 
 -13   5   5     1611.10     2038.43    346.81 o 
 -11   5   5    67111.04    66906.84   1281.86 o 
  -9   5   5      190.63      850.20    283.96 o 
  -7   5   5    67207.25    64992.61   1304.21 o 
  -5   5   5    18852.60    19060.08   1320.63 o 
  -3   5   5    43113.77    42695.88   1206.70 o 
  -1   5   5    19116.81    17821.48    804.29 o 
   1   5   5    10440.29    10380.36    670.74 o 
   3   5   5    17841.61    18714.81   1393.07 o 
   5   5   5      629.64      678.01    395.90 o 
   7   5   5    19319.36    19185.99   1124.85 o 
   9   5   5     4910.47     5902.73    847.62 o 
  11   5   5    30521.42    33751.54   1555.29 o 
  13   5   5    20644.10    19224.14   1248.78 o 
  15   5   5    15081.85    14892.10   1186.46 o 
  17   5   5    43734.27    42641.73   3635.87 o 
  19   5   5     4733.96     5792.75    951.76 o 
  21   5   5    17770.98    19628.80   1367.27 o 
 -26   6   5    44577.34    44941.56   3023.95 o 
 -24   6   5     1328.84     1572.98    566.98 o 
 -22   6   5    31730.37    31621.46   1239.38 o 
 -20   6   5       84.81      204.86    452.28 o 
 -18   6   5    75915.68    78589.83   1573.95 o 
 -16   6   5     5319.94     5650.67    498.35 o 
 -14   6   5    45825.99    46516.66   1752.41 o 
 -12   6   5    16748.36    17144.38    869.94 o 
 -10   6   5    43588.66    42566.27   1307.04 o 
  -8   6   5    31751.73    29344.80   1085.81 o 
  -6   6   5     7819.03     8051.17    675.28 o 
  -4   6   5    44056.17    43049.41   1315.76 o 
  -2   6   5     1258.18     1165.67    490.14 o 
   0   6   5    27589.25    26377.76   1207.45 o 
   2   6   5     8340.40     7731.19    678.79 o 
   4   6   5    44846.62    41289.70   2772.64 o 
   6   6   5    39798.99    40125.09   1291.92 o 
   8   6   5    24250.59    27079.88   1110.84 o 
  10   6   5    40832.60    38353.32   1731.37 o 
  12   6   5     9629.90     9509.67   1063.57 o 
  14   6   5    39045.04    37298.61   1766.97 o 
  16   6   5      981.46      941.06    732.56 o 
  18   6   5    27734.46    26589.48   1808.08 o 
 -21   7   5     7147.86     8143.83    989.57 o 
 -19   7   5     8207.80     8934.70    994.71 o 
 -17   7   5     6229.53     6210.04   1303.42 o 
 -15   7   5     6514.41     7494.01   1184.07 o 
 -13   7   5     1582.21     1355.78    514.70 o 
 -11   7   5     6919.31     6895.41    693.80 o 
  -9   7   5      229.08       66.62    458.78 o 
  -7   7   5     2420.84     2738.42    571.01 o 
  -5   7   5     1780.19     1897.31    567.46 o 
  -3   7   5     2930.13     3312.56    599.08 o 
  -1   7   5     8376.93     9023.92    785.31 o 
   1   7   5     1417.75     1871.89    534.92 o 
   3   7   5    19750.97    18841.58    986.58 o 
   5   7   5      901.70     -280.81    590.05 o 
   7   7   5    11201.42    10564.68   1861.08 o 
   9   7   5     1049.33     1224.36    721.64 o 
  11   7   5     8722.37     7170.11   1032.74 o 
  13   7   5     1837.77     1724.96    792.26 o 
 -12   8   5    12187.79    12143.24    870.79 o 
 -10   8   5    16911.99    17449.55   1218.30 o 
  -8   8   5    33138.56    32503.93   1294.09 o 
  -6   8   5     4940.05     6102.49    718.40 o 
  -4   8   5    41674.23    41245.44   1815.22 o 
  -2   8   5      231.84      -98.77    482.71 o 
   0   8   5    47799.66    44432.54   1495.60 o 
   2   8   5    10048.76    10384.88    855.71 o 
   4   8   5    22028.38    22813.70   1127.39 o 
 -36   0   6    32598.82    29786.27   2363.03 o 
 -34   0   6      726.86      832.41    918.69 o 
 -32   0   6    57527.80    55526.57   2867.37 o 
 -30   0   6     3702.07     4772.26    822.83 o 
 -28   0   6    87055.68    82947.80   2137.05 o 
 -26   0   6    18541.88    17542.09    941.60 o 
 -24   0   6   115423.57   111442.47   3317.93 o 
 -22   0   6    81354.24    80018.04   1931.50 o 
 -20   0   6    86934.16    84659.02   2079.70 o 
 -18   0   6   179657.89   175582.78   3317.47 o 
 -16   0   6    24580.63    22873.15   1118.94 o 
 -14   0   6   207735.83   207919.08   3705.97 o 
 -12   0   6       30.50      685.95    363.21 o 
 -10   0   6   337548.25   351259.84   5779.50 o 
  -8   0   6    14828.23    16779.12    626.78 o 
  -6   0   6   125912.91   128332.85   2348.62 o 
  -4   0   6   138876.22   129898.26   2811.71 o 
  -2   0   6    82036.84    83818.45   1657.92 o 
   0   0   6   183734.72   184531.03   3194.86 o 
   2   0   6     1867.57     1811.75    848.12 o 
   4   0   6   306156.16   304976.44   5064.51 o 
   6   0   6     5287.46     5838.77    807.38 o 
   8   0   6   195306.77   193911.22   3467.64 o 
  10   0   6    18561.54    17190.95   1537.80 o 
  12   0   6    91899.41    92464.35   1977.16 o 
  14   0   6    28438.49    27410.73    935.56 o 
  16   0   6    10470.59    11520.49    628.89 o 
  18   0   6    49531.06    50944.85   2495.64 o 
  20   0   6       43.92     1219.59    883.01 o 
  22   0   6    66170.77    67429.58   3017.56 o 
  24   0   6    23755.79    23789.50   1926.32 o 
  26   0   6    92451.73    94369.77   3861.69 o 
 -35   1   6     4672.35     5533.72    969.47 o 
 -33   1   6     2638.65     3080.73    797.74 o 
 -31   1   6     3128.33     3702.09    586.33 o 
 -29   1   6     1137.06     1066.15    483.25 o 
 -27   1   6     1904.23     1736.48    534.02 o 
 -25   1   6      238.69      200.67    271.67 o 
 -23   1   6     4570.92     3933.25    370.14 o 
 -21   1   6      453.64      469.09    245.85 o 
 -19   1   6      152.88      280.06    220.26 o 
 -17   1   6      339.15      496.61    237.14 o 
 -15   1   6     6016.16     6304.05    375.17 o 
 -13   1   6    23013.98    24211.48    637.25 o 
 -11   1   6    49097.56    51461.80   1039.98 o 
  -9   1   6    10293.20    11868.60    384.48 o 
  -7   1   6      859.93      710.92    159.18 o 
  -5   1   6    47474.76    50931.60    815.60 o 
  -3   1   6     1481.25     1511.45    177.88 o 
  -1   1   6     2731.88     2893.20    229.17 o 
   1   1   6     8299.17     8704.58    317.00 o 
   3   1   6    13527.74    14632.56    432.39 o 
   5   1   6    10625.83    11779.48    418.37 o 
   7   1   6     1780.34     1490.74    239.13 o 
   9   1   6       22.13       97.41    190.70 o 
  11   1   6    20930.89    21543.02    563.02 o 
  13   1   6     7805.96     8655.52    524.91 o 
  15   1   6      168.78      251.41    308.90 o 
  17   1   6     7940.29     7919.35    734.34 o 
  19   1   6    19518.86    21161.21   1313.32 o 
  21   1   6     5142.12     3950.82    729.36 o 
  23   1   6     1139.41     1565.49    680.80 o 
  25   1   6      453.14      155.86    624.49 o 
  27   1   6       54.02     -146.04    592.73 o 
 -36   2   6    31207.00    30410.37   1887.70 o 
 -34   2   6     4311.64     3468.25   1002.30 o 
 -32   2   6    59532.69    60886.28   2368.95 o 
 -30   2   6      231.79      446.97    506.74 o 
 -28   2   6    74378.05    73739.52   1794.93 o 
 -26   2   6     6657.64     7110.91    467.56 o 
 -24   2   6    90843.43    87171.13   1514.03 o 
 -22   2   6    62137.07    57930.63   1395.78 o 
 -20   2   6    26286.49    25954.51    715.92 o 
 -18   2   6    84239.80    82700.37   1373.02 o 
 -16   2   6    12198.91    11950.46    697.74 o 
 -14   2   6   180598.58   171720.80   2628.15 o 
 -12   2   6    10550.92    11042.94    446.31 o 
 -10   2   6   193470.17   189170.55   2404.36 o 
  -8   2   6    21749.81    20124.69    647.20 o 
  -6   2   6   155111.83   151629.84   3359.92 o 
  -4   2   6   103606.78   102327.04   1486.03 o 
  -2   2   6    83956.03    85168.52   1200.04 o 
   0   2   6   143862.91   146065.75   1881.15 o 
   2   2   6     1177.39     1344.18    309.56 o 
   4   2   6   145868.97   147820.11   1957.92 o 
   6   2   6     1530.32     1565.96    223.73 o 
   8   2   6   142997.31   140693.91   2083.76 o 
  10   2   6    36035.17    37299.32    749.35 o 
  12   2   6    87126.14    85091.33   2133.76 o 
  14   2   6    62258.60    61288.52   2041.73 o 
  16   2   6    15171.71    16534.01    765.43 o 
  18   2   6    68242.65    70401.90   1627.93 o 
  20   2   6     1870.87     2447.51    455.84 o 
  22   2   6    60238.11    59054.07   1994.06 o 
  24   2   6     9787.52    11091.65   1037.49 o 
  26   2   6    41871.04    44485.75   1821.53 o 
 -33   3   6     5640.97     5336.05    724.73 o 
 -31   3   6    12695.76    12502.34   1095.53 o 
 -29   3   6     7900.53     8608.46    776.72 o 
 -27   3   6    11010.20    10679.67   1356.33 o 
 -25   3   6     8143.27     8176.65    711.24 o 
 -23   3   6     6262.39     5823.27    474.75 o 
 -21   3   6    15189.94    15846.37    615.94 o 
 -19   3   6      978.91     1274.28    290.33 o 
 -17   3   6    10017.97    10632.80    520.71 o 
 -15   3   6    28071.05    27739.56    716.58 o 
 -13   3   6    25127.28    24047.00    655.79 o 
 -11   3   6    37359.49    37960.10    962.88 o 
  -9   3   6     2011.04     2397.62    267.10 o 
  -7   3   6    56060.02    55121.39   1064.61 o 
  -5   3   6    22669.57    21679.66    773.23 o 
  -3   3   6    16354.73    16805.57    849.27 o 
  -1   3   6     2081.70     1901.84    348.29 o 
   1   3   6    20992.55    19778.80    712.60 o 
   3   3   6    17473.21    17314.66    967.40 o 
   5   3   6     2501.40     2766.95    310.48 o 
   7   3   6    48725.27    47112.51   1061.49 o 
   9   3   6      498.86      463.91    291.79 o 
  11   3   6    34215.32    34200.89    815.98 o 
  13   3   6       98.94     -307.20    289.53 o 
  15   3   6    31350.46    31098.27   1023.04 o 
  17   3   6      270.14     -191.20    371.29 o 
  19   3   6    13997.47    14610.64    806.12 o 
  21   3   6     7466.27     6975.09    656.80 o 
  23   3   6     9942.25     9757.28   1359.66 o 
  25   3   6    10177.10    10475.68   2905.45 o 
 -32   4   6    34453.79    33580.20   1346.19 o 
 -30   4   6     1504.45     1364.48    636.69 o 
 -28   4   6    51731.98    54771.25   1830.68 o 
 -26   4   6     9927.36    10259.16    796.72 o 
 -24   4   6    14320.27    14518.77    648.38 o 
 -22   4   6     5847.92     6374.89    478.44 o 
 -20   4   6    19893.21    21802.00    749.00 o 
 -18   4   6    55431.25    54322.44   1151.81 o 
 -16   4   6      158.16      100.02    265.30 o 
 -14   4   6    58740.96    59207.39   1156.53 o 
 -12   4   6     3923.67     3432.47    336.10 o 
 -10   4   6    89899.81    87806.41   1418.40 o 
  -8   4   6    34615.04    33563.84    734.05 o 
  -6   4   6    65665.57    63460.90   1036.50 o 
  -4   4   6    43167.54    41143.18   1110.26 o 
  -2   4   6    35923.00    36121.84   1041.68 o 
   0   4   6    47858.43    46161.93   1415.37 o 
   2   4   6     7789.96     6456.29    510.34 o 
   4   4   6    75696.68    73202.29   1566.48 o 
   6   4   6     6151.01     6040.21    508.57 o 
   8   4   6    45059.11    43267.95   1151.02 o 
  10   4   6    41090.55    40936.95   1556.35 o 
  12   4   6    34241.48    32918.05   1482.98 o 
  14   4   6    49103.71    49738.00   1836.94 o 
  16   4   6    24950.48    22985.83   1740.71 o 
  18   4   6    77941.98    74752.25   2338.16 o 
  20   4   6     1721.59     1406.86    687.64 o 
  22   4   6    29698.56    30417.47   1593.54 o 
 -29   5   6    19136.65    18993.77   1080.04 o 
 -27   5   6     7044.17     6928.34    772.75 o 
 -25   5   6    42843.26    42311.27   1430.11 o 
 -23   5   6       59.98      720.10    494.28 o 
 -21   5   6    42934.48    43748.38   1117.88 o 
 -19   5   6      178.32       71.49    332.47 o 
 -17   5   6    35268.41    37116.59   1437.32 o 
 -15   5   6    16716.28    16189.62    777.54 o 
 -13   5   6    19215.77    20098.71    707.56 o 
 -11   5   6    12075.68    12392.60    544.48 o 
  -9   5   6     7028.43     7992.02    609.89 o 
  -7   5   6    69572.87    68417.13   1608.51 o 
  -5   5   6      173.16      894.79    377.91 o 
  -3   5   6    38541.44    36829.37   1135.96 o 
  -1   5   6    15199.07    14967.53    774.84 o 
   1   5   6    57317.12    55659.47   1430.19 o 
   3   5   6    23893.58    23440.50    941.53 o 
   5   5   6    35396.96    35653.83   1478.78 o 
   7   5   6    56845.08    55567.27   3129.86 o 
   9   5   6    18924.32    18888.53   2460.22 o 
  11   5   6    39705.52    38929.66   2686.30 o 
  13   5   6     1566.93     2070.89   1376.70 o 
  15   5   6    39480.37    37648.46   2917.97 o 
  17   5   6     4514.01     4505.15    878.36 o 
  19   5   6     8494.41     8305.96   1043.62 o 
  21   5   6    14979.35    14569.58   1245.81 o 
 -26   6   6     2738.37     2018.72    834.95 o 
 -24   6   6    10529.98    12273.07   1015.38 o 
 -22   6   6     8969.54     9728.53    839.41 o 
 -20   6   6     6032.58     6792.87    838.50 o 
 -18   6   6    15603.31    16648.67    736.19 o 
 -16   6   6     4131.71     3532.24    694.12 o 
 -14   6   6    20236.54    21336.20   1468.75 o 
 -12   6   6      128.93      -48.73    418.46 o 
 -10   6   6    14602.06    16473.79    890.54 o 
  -8   6   6     6067.13     5195.69    979.23 o 
  -6   6   6    12159.09    11138.65    764.29 o 
  -4   6   6    19247.73    18832.10    932.75 o 
  -2   6   6     1824.80      994.58    493.23 o 
   0   6   6    21131.51    18895.12   1007.88 o 
   2   6   6      406.52      942.97    481.73 o 
   4   6   6    26535.89    25346.83   1074.59 o 
   6   6   6     1020.65      782.03    488.38 o 
   8   6   6    10485.04     8934.94   1022.12 o 
  10   6   6     5888.77     4305.22   1516.23 o 
  12   6   6    10094.71    11712.69   1162.54 o 
  14   6   6    12950.47    13292.25   1220.86 o 
  16   6   6     2145.04     2085.73    807.16 o 
 -21   7   6    40273.06    41546.50   1851.80 o 
 -19   7   6      755.33      676.15    478.66 o 
 -17   7   6    31414.16    31972.58   1389.88 o 
 -15   7   6     9875.77     9327.38    773.51 o 
 -13   7   6    26591.25    26675.55   1143.74 o 
 -11   7   6    25494.91    25468.65   1120.75 o 
  -9   7   6     6483.45     7710.80    740.81 o 
  -7   7   6    52135.10    51357.02   1543.03 o 
  -5   7   6       54.20     -690.70    429.74 o 
  -3   7   6    52617.88    54915.68   1622.20 o 
  -1   7   6    10514.45     9262.48    796.99 o 
   1   7   6    37193.50    39122.41   1370.11 o 
   3   7   6    10530.76    11851.44    855.38 o 
   5   7   6    23606.35    24876.48   1117.92 o 
   7   7   6    34756.75    35835.95   3019.95 o 
   9   7   6     9207.66     9916.82   1293.62 o 
  11   7   6    31363.10    30726.01   2453.83 o 
 -12   8   6      365.31      215.11    486.65 o 
 -10   8   6      600.05     1148.53    559.95 o 
  -8   8   6      265.38      316.61    492.55 o 
  -6   8   6       51.81      -17.75    475.49 o 
  -4   8   6     2132.75     1716.65    774.09 o 
  -2   8   6      310.81      353.87    534.58 o 
   0   8   6     7803.13     8306.26    815.69 o 
   2   8   6      927.55      324.16    522.66 o 
 -37   1   7     5304.90     5021.63    968.88 o 
 -35   1   7    44744.25    45250.07   1916.35 o 
 -33   1   7      404.99     1603.42    503.32 o 
 -31   1   7    77283.23    75049.19   2587.54 o 
 -29   1   7    11975.00    11464.44    585.55 o 
 -27   1   7    86376.33    84901.89   1765.48 o 
 -25   1   7    40212.86    38429.62    947.25 o 
 -23   1   7   131600.23   129488.63   1968.86 o 
 -21   1   7    67402.37    66295.45   1377.88 o 
 -19   1   7    21733.58    21755.01   1323.21 o 
 -17   1   7   121556.74   118923.99   1747.72 o 
 -15   1   7     1803.60     1132.29    264.09 o 
 -13   1   7    99340.49    96916.05   1846.64 o 
 -11   1   7   106511.32   109316.96   1553.58 o 
  -9   1   7    80544.37    78558.89   1187.84 o 
  -7   1   7    88570.89    89758.48   1294.33 o 
  -5   1   7    83864.79    84469.10   1225.37 o 
  -3   1   7   236821.48   235673.33   3278.16 o 
  -1   1   7    30548.29    30901.63    635.76 o 
   1   1   7   230881.77   225888.14   2770.49 o 
   3   1   7    12445.96    12373.71    525.72 o 
   5   1   7   156209.02   154709.69   2052.43 o 
   7   1   7    24272.40    24488.26    613.93 o 
   9   1   7    86978.09    87626.11   1354.39 o 
  11   1   7    85483.98    82135.60   1311.81 o 
  13   1   7    40928.34    40466.81   1143.11 o 
  15   1   7    60414.04    61473.14   1415.17 o 
  17   1   7     9137.89     9503.37    604.07 o 
  19   1   7   113508.02   107378.00   7323.41 o 
  21   1   7     6237.10     7449.72    902.24 o 
  23   1   7    59367.39    56887.96   1996.71 o 
  25   1   7    21992.46    23358.97   1686.13 o 
 -36   2   7      431.48     -158.81    646.01 o 
 -34   2   7     2911.07     2140.27    616.56 o 
 -32   2   7     2394.88     2021.29    586.13 o 
 -30   2   7     1849.87     1809.17    539.50 o 
 -28   2   7      478.18      812.95    319.28 o 
 -26   2   7    12465.40    12477.02    763.09 o 
 -24   2   7    19565.40    20208.47    704.57 o 
 -22   2   7     7202.43     6285.54    433.21 o 
 -20   2   7     2190.78     2305.45    314.41 o 
 -18   2   7     7541.30     7375.51    420.07 o 
 -16   2   7     1199.24     1127.73    253.81 o 
 -14   2   7    36308.69    35884.21    793.96 o 
 -12   2   7      865.15      713.47    252.94 o 
 -10   2   7    64303.88    64372.30   1079.17 o 
  -8   2   7     6329.88     6610.74    334.98 o 
  -6   2   7    32113.65    31713.81    649.29 o 
  -4   2   7      380.93      490.15    176.83 o 
  -2   2   7    38192.73    39288.73    731.69 o 
   0   2   7     2259.29     2985.21    236.05 o 
   2   2   7      513.71      550.11    194.42 o 
   4   2   7    10534.88    10160.00    498.96 o 
   6   2   7      125.62      -77.22    175.44 o 
   8   2   7    27328.73    28659.93    672.79 o 
  10   2   7     1954.01     2247.80    406.87 o 
  12   2   7    44853.12    45158.00   1163.04 o 
  14   2   7      279.21      246.29    349.34 o 
  16   2   7    20637.43    21007.10    878.33 o 
  18   2   7     1959.47     2238.89    457.85 o 
  20   2   7     8719.69     7912.63   1156.75 o 
  22   2   7      233.67      589.77    596.86 o 
  24   2   7      130.51      558.19    752.53 o 
 -33   3   7      247.93      304.40    524.72 o 
 -31   3   7    48704.07    47398.05   1520.44 o 
 -29   3   7     1512.87     1522.95    568.96 o 
 -27   3   7    40826.20    37148.61   1286.92 o 
 -25   3   7    39962.45    38453.15   1003.86 o 
 -23   3   7    16865.09    17828.47    690.76 o 
 -21   3   7    45462.53    45353.84   1034.64 o 
 -19   3   7     3301.68     3742.62    374.71 o 
 -17   3   7   123092.15   117133.27   1804.00 o 
 -15   3   7       42.03      139.29    227.51 o 
 -13   3   7   109470.24   108010.86   1635.95 o 
 -11   3   7     9589.59     9452.16    415.62 o 
  -9   3   7   198924.34   196970.17   2552.50 o 
  -7   3   7    49235.06    48673.98    868.34 o 
  -5   3   7    32421.40    32926.56   1763.62 o 
  -3   3   7    75630.86    76044.77   1843.16 o 
  -1   3   7    15369.60    14972.94    645.84 o 
   1   3   7    56111.74    54274.82   1227.46 o 
   3   3   7     3790.05     4217.36    476.57 o 
   5   3   7   108689.05   107109.63   1556.79 o 
   7   3   7    36324.53    35675.89    762.46 o 
   9   3   7    47909.28    46228.27   1477.14 o 
  11   3   7    74607.24    75315.26   1572.81 o 
  13   3   7    35025.57    35573.86   1076.67 o 
  15   3   7    87595.19    87653.68   1853.12 o 
  17   3   7      175.28      402.81    396.41 o 
  19   3   7    36497.43    37649.93   1215.89 o 
  21   3   7      303.54     -431.41    943.45 o 
  23   3   7    36477.12    36831.14   2629.84 o 
 -32   4   7    10260.64    10215.95    899.93 o 
 -30   4   7     5640.71     6570.32    750.61 o 
 -28   4   7    34973.39    35080.50   1305.69 o 
 -26   4   7      295.72      928.26    519.83 o 
 -24   4   7    29310.31    28700.46    930.44 o 
 -22   4   7      240.75     -303.03    310.20 o 
 -20   4   7    35335.65    34248.09   1016.15 o 
 -18   4   7     4844.59     5082.72    440.61 o 
 -16   4   7    16763.21    16265.35    623.59 o 
 -14   4   7    25702.05    26338.21    749.03 o 
 -12   4   7     6440.21     6844.58    404.40 o 
 -10   4   7    55074.61    54987.11   1666.79 o 
  -8   4   7     1730.01     1721.45    223.26 o 
  -6   4   7    64924.75    63936.20   1448.00 o 
  -4   4   7     3830.38     4017.40    472.23 o 
  -2   4   7    54726.86    54535.57   2164.27 o 
   0   4   7     7340.35     6892.30    549.20 o 
   2   4   7    24395.62    23498.89   1845.48 o 
   4   4   7    33181.69    34881.51   1057.90 o 
   6   4   7    10087.81    10494.38    630.57 o 
   8   4   7    48480.10    47938.70   1247.78 o 
  10   4   7      197.31       93.34    611.13 o 
  12   4   7    37375.83    38540.38   1635.27 o 
  14   4   7     1186.89      925.21   1591.86 o 
  16   4   7    18289.22    18554.21   1239.84 o 
  18   4   7     3320.73     3049.72   1193.50 o 
  20   4   7    10786.95    11877.13   1087.46 o 
  22   4   7    12292.91    12304.27   1177.52 o 
 -29   5   7      794.85     1093.24    601.64 o 
 -27   5   7     7857.67     8503.69    821.00 o 
 -25   5   7    12442.07    13156.85    942.68 o 
 -23   5   7     4571.42     5512.24    524.08 o 
 -21   5   7    27358.03    27678.77    909.85 o 
 -19   5   7     1179.39     1283.15    379.77 o 
 -17   5   7    64293.07    65851.37   1347.03 o 
 -15   5   7      323.11      553.62    301.57 o 
 -13   5   7    45735.20    46108.72   1287.35 o 
 -11   5   7     2759.56     2207.52    482.27 o 
  -9   5   7    64502.81    64190.19   2801.74 o 
  -7   5   7    11978.28    12373.19    750.84 o 
  -5   5   7    12376.76    12529.07    741.97 o 
  -3   5   7    44666.65    44042.72   1264.28 o 
  -1   5   7     2792.98     3586.90    529.77 o 
   1   5   7    22220.20    22035.73    920.58 o 
   3   5   7      651.63      499.97    432.01 o 
   5   5   7    43084.96    45673.61   1341.14 o 
   7   5   7     7248.25     7777.84    648.97 o 
   9   5   7    19461.02    17977.65   1221.36 o 
  11   5   7    20925.82    19982.00   1718.88 o 
  13   5   7     8556.05     7273.26    944.64 o 
  15   5   7    30564.10    30021.34   1574.03 o 
  17   5   7      116.14     1015.09    724.79 o 
  19   5   7    22909.52    22656.03   1478.26 o 
 -26   6   7      225.42       -8.64    555.44 o 
 -24   6   7    33134.82    33745.79   1660.37 o 
 -22   6   7       49.71     -218.17    635.88 o 
 -20   6   7    54164.83    58311.66   1627.02 o 
 -18   6   7     5791.10     5653.14    661.62 o 
 -16   6   7    26171.37    26757.10   1572.90 o 
 -14   6   7    17710.21    20361.85    989.05 o 
 -12   6   7     9997.92    10291.30    954.49 o 
 -10   6   7    37675.94    38639.84   1303.42 o 
  -8   6   7      173.25      470.73    459.70 o 
  -6   6   7    53575.58    55201.53   1568.62 o 
  -4   6   7     3476.80     3470.08    590.33 o 
  -2   6   7    57140.85    56343.34   1586.13 o 
   0   6   7    16067.70    15666.92   1072.57 o 
   2   6   7    39699.12    37941.61   1863.23 o 
   4   6   7    34267.04    31608.50   1195.89 o 
   6   6   7    10099.43     9354.82   1112.64 o 
   8   6   7    30091.04    27419.49   1510.55 o 
  10   6   7      121.16      -78.24    649.61 o 
  12   6   7    25319.38    26811.59   3173.60 o 
  14   6   7     3098.51     1766.65    785.04 o 
 -21   7   7     6903.98     9887.42   1108.74 o 
 -19   7   7      784.66      788.54    525.54 o 
 -17   7   7     5577.40     5528.10    701.55 o 
 -15   7   7      429.31       28.48    489.12 o 
 -13   7   7     7958.00     7843.41   1117.13 o 
 -11   7   7     5897.18     6081.68    711.74 o 
  -9   7   7     1500.56     2377.55    589.31 o 
  -7   7   7     5882.95     6245.85   1081.72 o 
  -5   7   7      173.84      225.21    684.65 o 
  -3   7   7    17237.63    17527.49    992.88 o 
  -1   7   7      759.11     1347.39    537.06 o 
   1   7   7    14856.18    15390.71    964.99 o 
   3   7   7       58.45     -265.95    463.60 o 
   5   7   7    11248.26    10795.97   1136.53 o 
   7   7   7      132.04      410.12    665.74 o 
   9   7   7     4764.75     6668.52   1030.81 o 
  -8   8   7      160.66      580.18    540.53 o 
  -6   8   7    37871.53    38070.99   1536.47 o 
  -4   8   7     1187.19     1125.87    988.28 o 
  -2   8   7    23763.09    26092.78   1234.98 o 
 -36   0   8     1847.93     2581.91   1183.91 o 
 -34   0   8    35613.01    38502.36   2470.61 o 
 -32   0   8    16413.96    16014.49   2358.77 o 
 -30   0   8    64331.23    64729.73   1925.74 o 
 -28   0   8    17725.03    16973.25    981.82 o 
 -26   0   8   127051.60   125373.46   2945.12 o 
 -24   0   8   212037.20   203508.61   6667.54 o 
 -22   0   8    14021.10    13480.75    784.50 o 
 -20   0   8    69527.03    67503.98   1746.64 o 
 -18   0   8    14842.32    15500.49   1296.02 o 
 -16   0   8   103947.48   102798.13   2216.77 o 
 -14   0   8    19313.72    20600.45   1230.24 o 
 -12   0   8    62060.52    59879.18   2164.38 o 
 -10   0   8    94799.16    94142.41   1998.48 o 
  -8   0   8    80451.64    81811.80   3087.33 o 
  -6   0   8   256812.98   254758.30   4386.05 o 
  -4   0   8    36561.89    37593.11   1566.30 o 
  -2   0   8   334030.50   340130.44   5667.71 o 
   0   0   8      726.38      789.25    361.91 o 
   2   0   8   108423.96   101549.79   2102.48 o 
   4   0   8      750.52     1011.17    345.11 o 
   6   0   8    94056.15    91511.24   3078.01 o 
   8   0   8    55459.43    53708.32   2470.07 o 
  10   0   8    48044.11    45481.64   1301.73 o 
  12   0   8   134431.55   131491.59   2690.37 o 
  14   0   8      285.56      390.48    329.41 o 
  16   0   8   145446.02   146220.00   4647.23 o 
  18   0   8       60.87     -316.35    726.96 o 
  20   0   8    94170.46    95683.10   3723.22 o 
  22   0   8    16427.37    14777.83   1624.88 o 
  24   0   8    55617.18    55782.75   2872.17 o 
 -37   1   8      798.03     1915.40    788.90 o 
 -35   1   8       35.50     -608.62    632.65 o 
 -33   1   8     2131.52     1517.41    550.47 o 
 -31   1   8     1038.27     1078.80    443.31 o 
 -29   1   8      613.31      456.01    346.00 o 
 -27   1   8     2430.75     2352.53    383.31 o 
 -25   1   8       79.98      162.33    342.38 o 
 -23   1   8    15420.03    15072.25    597.62 o 
 -21   1   8     8511.33     7152.24    432.56 o 
 -19   1   8     6713.74     6507.63    430.97 o 
 -17   1   8     2813.99     2556.10    306.88 o 
 -15   1   8     8038.44     7522.25    568.69 o 
 -13   1   8      848.34      801.70    268.04 o 
 -11   1   8     5789.36     5762.38    359.88 o 
  -9   1   8      132.89      147.00    216.17 o 
  -7   1   8     1810.87     1689.43    290.19 o 
  -5   1   8     1018.71     1127.96    292.72 o 
  -3   1   8     1209.42     1127.51    239.70 o 
  -1   1   8      536.27      312.05    236.62 o 
   1   1   8     3621.27     3659.91    307.94 o 
   3   1   8      437.23      639.82    213.55 o 
   5   1   8     4174.73     4578.96    317.45 o 
   7   1   8     3180.46     3145.84    295.60 o 
   9   1   8     5947.01     6482.45    457.07 o 
  11   1   8       38.17      135.41    228.76 o 
  13   1   8    14303.63    14474.10    699.51 o 
  15   1   8     1489.99     1445.08    396.43 o 
  17   1   8     3344.71     3432.29    695.34 o 
  19   1   8      885.75     -316.77    518.28 o 
  21   1   8      137.80     -347.69    584.77 o 
  23   1   8      905.92      870.14    665.43 o 
 -36   2   8     2518.47     3533.42    872.23 o 
 -34   2   8    34151.66    35013.57   1873.87 o 
 -32   2   8     4204.90     4061.14    650.51 o 
 -30   2   8    60178.16    61127.92   1660.16 o 
 -28   2   8    28918.30    29619.94    982.33 o 
 -26   2   8    20380.11    20654.73    753.62 o 
 -24   2   8    51633.04    48871.75   1337.36 o 
 -22   2   8    36017.96    35388.18    892.78 o 
 -20   2   8   125718.66   126671.80   1929.28 o 
 -18   2   8       73.90      277.37    263.63 o 
 -16   2   8   101520.34    98044.29   1549.80 o 
 -14   2   8     8063.37     7983.49    581.14 o 
 -12   2   8   118874.68   115706.51   2679.24 o 
 -10   2   8    83023.75    83134.63   1546.78 o 
  -8   2   8    60734.41    59991.48   1033.56 o 
  -6   2   8   131935.17   131998.55   1809.46 o 
  -4   2   8    22286.64    22160.51    658.21 o 
  -2   2   8   152952.30   151073.78   2006.32 o 
   0   2   8      914.06     1233.34    201.33 o 
   2   2   8   161509.23   162087.25   2159.76 o 
   4   2   8    25950.57    26520.42    673.77 o 
   6   2   8    67021.66    65372.84   1131.14 o 
   8   2   8    68009.89    67456.09   1168.83 o 
  10   2   8    43554.08    45128.67    918.54 o 
  12   2   8    72509.24    71496.16   2504.38 o 
  14   2   8     7041.02     8017.96    612.60 o 
  16   2   8    94193.41    94234.36   1955.37 o 
  18   2   8      415.07      483.43    509.23 o 
  20   2   8    50846.92    50289.88   2403.50 o 
  22   2   8    11862.48    13005.78   1463.51 o 
 -35   3   8     5208.84     6344.71   1210.76 o 
 -33   3   8     3216.51     4214.64    688.74 o 
 -31   3   8     6427.98     5930.87    723.50 o 
 -29   3   8      182.94     -479.38    429.90 o 
 -27   3   8    25609.04    25297.19   1085.04 o 
 -25   3   8      535.87      206.68    355.28 o 
 -23   3   8    41547.23    40210.20   1019.90 o 
 -21   3   8     9436.17    10777.14    633.33 o 
 -19   3   8    34722.39    34702.87    877.77 o 
 -17   3   8     7789.68     8248.25    459.81 o 
 -15   3   8    29422.62    27429.21    736.78 o 
 -13   3   8    25053.49    24740.37    957.80 o 
 -11   3   8     1189.49     1668.29    243.98 o 
  -9   3   8     6221.88     5896.15    462.92 o 
  -7   3   8     1353.25     1557.33    223.85 o 
  -5   3   8    31237.97    30467.57    921.11 o 
  -3   3   8      214.99      578.34    301.08 o 
  -1   3   8    13138.02    13080.97    915.50 o 
   1   3   8    34456.45    33946.99    976.60 o 
   3   3   8      277.47      329.62    277.04 o 
   5   3   8    10751.05    10102.00    408.15 o 
   7   3   8      607.89      278.60    211.78 o 
   9   3   8    41144.45    40613.12    871.27 o 
  11   3   8     4567.72     4163.55    467.46 o 
  13   3   8    19546.55    19241.70   1595.76 o 
  15   3   8     1437.26     1230.67    430.08 o 
  17   3   8    26937.52    26024.16   1866.13 o 
  19   3   8    15642.00    17785.08   1175.31 o 
  21   3   8     1092.75     1640.86   1053.96 o 
 -32   4   8      414.16      290.76    532.93 o 
 -30   4   8    23168.14    23924.62   1154.43 o 
 -28   4   8     7843.67     7921.90    781.82 o 
 -26   4   8     5852.47     5980.04    525.30 o 
 -24   4   8    16630.79    16763.33    721.37 o 
 -22   4   8     5537.40     5117.79    488.53 o 
 -20   4   8    55287.12    55529.20   1215.56 o 
 -18   4   8      145.00      221.86    304.92 o 
 -16   4   8   101971.38   100013.13   2501.59 o 
 -14   4   8     9161.92     9072.85    586.52 o 
 -12   4   8    73940.02    74912.73   1304.23 o 
 -10   4   8    22714.87    22763.52    603.63 o 
  -8   4   8    42443.60    41561.74   1166.93 o 
  -6   4   8    45195.80    45312.81   1232.25 o 
  -4   4   8     6754.54     6265.37    538.99 o 
  -2   4   8    44888.76    41416.52   1195.89 o 
   0   4   8     2892.38     3648.47    811.96 o 
   2   4   8    83368.79    84980.28   1941.61 o 
   4   4   8    19498.74    17834.28   1379.43 o 
   6   4   8    47579.11    46462.11   1241.90 o 
   8   4   8    48945.00    49299.98   1824.24 o 
  10   4   8    32064.19    30692.48   1465.33 o 
  12   4   8    28456.14    27880.13   2393.91 o 
  14   4   8     7594.76     7750.35    941.23 o 
  16   4   8    31211.11    31948.21   1595.29 o 
  18   4   8       23.61      411.63    621.00 o 
  20   4   8    11901.90    13867.00   1870.40 o 
 -29   5   8     1606.31     1760.23    624.40 o 
 -27   5   8    38985.39    40712.29   1443.29 o 
 -25   5   8        9.27     -427.98    351.45 o 
 -23   5   8    29703.50    30775.04   1210.11 o 
 -21   5   8      994.91      937.48    373.11 o 
 -19   5   8    29045.25    29700.79   1259.37 o 
 -17   5   8    11537.67    11461.89    584.09 o 
 -15   5   8     6310.01     6785.86    654.58 o 
 -13   5   8    30569.70    30650.66   1720.88 o 
 -11   5   8     1275.96     1546.65    477.92 o 
  -9   5   8    71636.93    73864.66   1757.92 o 
  -7   5   8     9554.15     9916.90    829.33 o 
  -5   5   8    77958.58    79099.05   1815.64 o 
  -3   5   8    14565.30    14693.30    811.15 o 
  -1   5   8    36900.62    35724.21   1260.24 o 
   1   5   8    21201.18    22359.23   1260.00 o 
   3   5   8    27392.55    25677.07   1048.51 o 
   5   5   8    28449.17    29130.53   1324.92 o 
   7   5   8      212.89      159.07    634.44 o 
   9   5   8    27864.09    25627.21   1422.07 o 
  11   5   8     1457.41     2485.02   1382.03 o 
  13   5   8    25426.06    24758.38   1448.65 o 
  15   5   8    17666.04    16947.60   2784.02 o 
  17   5   8     8034.42     9121.43   1095.62 o 
 -26   6   8     7999.25     7413.37   1002.96 o 
 -24   6   8     8103.19    10471.63   1105.20 o 
 -22   6   8     2380.03     3694.59    614.08 o 
 -20   6   8    12253.36    13833.42   1196.37 o 
 -18   6   8       27.42     -110.47    448.71 o 
 -16   6   8    20522.47    22891.17   1056.35 o 
 -14   6   8     2107.85     2319.69    564.49 o 
 -12   6   8    14263.48    14135.89    880.67 o 
 -10   6   8     9593.02     8509.96    758.66 o 
  -8   6   8     4661.03     5829.15    695.17 o 
  -6   6   8    12585.50    11198.40    817.03 o 
  -4   6   8     3495.73     3804.75    873.82 o 
  -2   6   8    18512.73    19372.71    991.57 o 
   0   6   8     1130.14     1105.39    612.65 o 
   2   6   8    20385.19    21274.35   1028.10 o 
   4   6   8      291.11     -145.18    446.41 o 
   6   6   8    14795.52    14711.26   1217.66 o 
   8   6   8    10164.54    10611.66   1621.68 o 
  10   6   8     3937.20     4459.85    917.91 o 
  12   6   8     7441.82     4986.75    972.82 o 
 -19   7   8    20205.29    22053.78   1115.55 o 
 -17   7   8    20021.78    21151.24   1092.60 o 
 -15   7   8     3934.24     3989.23    781.73 o 
 -13   7   8    35240.86    34826.38   1765.60 o 
 -11   7   8     1943.68     2327.65    588.24 o 
  -9   7   8    63267.86    62801.47   1790.37 o 
  -7   7   8     5898.01     6054.91    749.13 o 
  -5   7   8    46892.89    44869.48   1510.72 o 
  -3   7   8    10317.14    10462.53    856.02 o 
  -1   7   8    31942.53    27832.21   1238.01 o 
   1   7   8    18870.46    16947.95   1021.31 o 
   3   7   8    18200.14    17211.39   1006.19 o 
   5   7   8    33813.19    36326.26   3000.52 o 
   7   7   8     1650.08     1504.33    799.51 o 
 -37   1   9    50906.40    49047.09   3947.96 o 
 -35   1   9     1275.59     2242.89    567.25 o 
 -33   1   9    63551.48    65986.31   1750.34 o 
 -31   1   9    14214.26    15133.91    889.64 o 
 -29   1   9    30602.31    30029.05    933.05 o 
 -27   1   9    58721.24    56446.59   1257.90 o 
 -25   1   9    25489.60    23054.35    778.27 o 
 -23   1   9   103248.45    98470.93   1653.89 o 
 -21   1   9      190.72      507.34    262.37 o 
 -19   1   9   129941.92   123502.78   1873.33 o 
 -17   1   9     4644.65     4890.01    411.41 o 
 -15   1   9   130253.57   129742.06   1892.76 o 
 -13   1   9    66696.01    63295.52   1121.54 o 
 -11   1   9    83428.81    84137.57   2154.60 o 
  -9   1   9   132751.28   125411.89   2032.37 o 
  -7   1   9    42544.99    41889.89    935.39 o 
  -5   1   9   211712.63   212555.83   3100.22 o 
  -3   1   9    22296.79    21255.03    587.12 o 
  -1   1   9   194583.53   195349.06   2525.41 o 
   1   1   9     9537.96     9135.94    411.54 o 
   3   1   9   105909.29   103968.87   1560.44 o 
   5   1   9    19497.05    20108.97    599.27 o 
   7   1   9    24923.60    25312.76    687.14 o 
   9   1   9    82177.98    83325.80   1388.61 o 
  11   1   9     7363.96     7457.91    452.15 o 
  13   1   9   104785.40   106568.63   2047.43 o 
  15   1   9     1922.76     2439.73    432.88 o 
  17   1   9    94332.42    93695.65   2513.11 o 
  19   1   9    13196.54    12812.71   1042.85 o 
  21   1   9    51301.49    48662.82   1855.93 o 
 -36   2   9     7763.99     9265.15   1294.45 o 
 -34   2   9      184.03      282.94    512.69 o 
 -32   2   9      702.12      600.58    501.12 o 
 -30   2   9      854.87      695.25    342.61 o 
 -28   2   9      197.55       77.92    353.93 o 
 -26   2   9     9136.29     9060.99    622.42 o 
 -24   2   9    33918.73    34099.96    930.63 o 
 -22   2   9     1220.46     1002.43    407.95 o 
 -20   2   9     8078.58     8275.28    477.37 o 
 -18   2   9    12307.88    12236.72    528.49 o 
 -16   2   9     8990.73     8344.01    437.50 o 
 -14   2   9     8678.74     8461.20    425.47 o 
 -12   2   9     7048.55     7901.77    402.51 o 
 -10   2   9     2227.43     2274.10    272.89 o 
  -8   2   9    10749.12    11063.32    430.16 o 
  -6   2   9    10342.98    10341.15    411.25 o 
  -4   2   9     2959.22     2700.95    377.97 o 
  -2   2   9    34603.57    33640.42   1455.92 o 
   0   2   9     3998.03     4359.50    364.17 o 
   2   2   9    16768.75    17348.30   1012.53 o 
   4   2   9     3991.84     4255.24    325.70 o 
   6   2   9    44686.01    43719.19    915.37 o 
   8   2   9     3183.17     2915.61    315.22 o 
  10   2   9    19365.14    18686.52    958.57 o 
  12   2   9     1965.94     2299.83    685.30 o 
  14   2   9     5718.02     5980.36    581.07 o 
  16   2   9      571.51      616.81    412.18 o 
  18   2   9      300.61     -224.48    500.19 o 
  20   2   9     3701.69     3448.66    822.29 o 
  22   2   9      340.21     1483.96    675.46 o 
 -33   3   9    26403.25    26158.49   1219.69 o 
 -31   3   9     7740.33     6240.32    748.84 o 
 -29   3   9    23354.55    23514.49    846.29 o 
 -27   3   9    42554.39    41613.17   1107.84 o 
 -25   3   9    13861.82    14038.80    671.44 o 
 -23   3   9    68768.59    69011.14   1383.81 o 
 -21   3   9     4352.45     4955.14    517.16 o 
 -19   3   9   121601.83   118395.35   1883.62 o 
 -17   3   9     1643.59     1921.54    315.13 o 
 -15   3   9    80647.86    82054.71   1404.90 o 
 -13   3   9    20673.77    21795.02    898.00 o 
 -11   3   9    53062.04    52480.02   1008.40 o 
  -9   3   9    46653.28    45281.74   1043.59 o 
  -7   3   9    10394.09     9742.76    365.48 o 
  -5   3   9   107185.38   105721.68   1994.47 o 
  -3   3   9     2336.80     3180.89    414.95 o 
  -1   3   9    70465.98    68338.48   1800.13 o 
   1   3   9    17552.64    17264.31    740.98 o 
   3   3   9    80392.53    78874.20   1283.83 o 
   5   3   9    41531.09    42573.23   1315.63 o 
   7   3   9    43664.87    42009.49    899.93 o 
   9   3   9    71023.76    70216.93   3060.96 o 
  11   3   9    11043.54    10899.06    947.28 o 
  13   3   9    50084.84    53287.37   2716.66 o 
  15   3   9     1199.07     1112.43    624.03 o 
  17   3   9    45997.34    46094.23   1790.66 o 
  19   3   9     5986.23     4349.52   1243.56 o 
 -32   4   9     2103.86     1810.50    620.67 o 
 -30   4   9    14152.56    14832.68    974.67 o 
 -28   4   9        8.58     -447.18    474.17 o 
 -26   4   9    19171.22    19146.30    801.04 o 
 -24   4   9     3106.17     3397.81    484.67 o 
 -22   4   9    32713.22    32552.90    954.06 o 
 -20   4   9    20080.07    20749.33    831.35 o 
 -18   4   9     9315.63     9232.03    531.24 o 
 -16   4   9    16852.00    17766.41    938.37 o 
 -14   4   9     4686.92     4828.14    384.40 o 
 -12   4   9    39399.00    39075.45   1213.32 o 
 -10   4   9     1641.04     1034.64    393.24 o 
  -8   4   9    40505.03    39890.51   1192.11 o 
  -6   4   9    11896.58    11537.79    716.05 o 
  -4   4   9    30129.55    29871.26   1020.86 o 
  -2   4   9    29913.11    28883.89   1035.42 o 
   0   4   9    25488.18    23700.70    916.96 o 
   2   4   9    29310.41    30343.10   1041.09 o 
   4   4   9      150.96       73.56    361.46 o 
   6   4   9    25034.57    24072.21   1060.11 o 
   8   4   9      485.42      615.12    578.18 o 
  10   4   9    25343.70    22907.29   2371.28 o 
  12   4   9    13744.55    13804.84   2152.13 o 
  14   4   9    23435.66    20220.06   1286.14 o 
  16   4   9    15205.23    15638.45   1646.18 o 
  18   4   9     5973.91     4762.43    859.66 o 
 -29   5   9    15566.42    16372.22   1895.14 o 
 -27   5   9    16447.23    18011.57   1015.93 o 
 -25   5   9     4842.93     5089.86    541.27 o 
 -23   5   9    19448.71    20815.78    901.77 o 
 -21   5   9     3143.90     2982.41    428.11 o 
 -19   5   9    34907.90    36185.78   1251.00 o 
 -17   5   9      893.43      640.58    480.08 o 
 -15   5   9    20540.71    19004.44    959.78 o 
 -13   5   9     8373.13     8534.27    712.36 o 
 -11   5   9    24554.74    24724.05   1621.10 o 
  -9   5   9    31290.25    29196.40   1122.25 o 
  -7   5   9      208.46      704.79    474.62 o 
  -5   5   9    26126.59    26683.54   1270.11 o 
  -3   5   9      541.98     1150.62    493.97 o 
  -1   5   9    31715.06    30754.89   1237.18 o 
   1   5   9     4831.37     4007.39    937.75 o 
   3   5   9    42023.76    41070.18   1301.82 o 
   5   5   9    30925.76    31559.43   1152.48 o 
   7   5   9    17939.74    19097.54   1300.35 o 
   9   5   9    24313.45    21966.56   1695.71 o 
  11   5   9     6207.61     3449.58    840.74 o 
  13   5   9    28185.52    32530.38   1640.33 o 
  15   5   9      284.84     -113.15    874.75 o 
 -24   6   9      186.58       12.77    840.66 o 
 -22   6   9    30126.54    30912.68   1506.85 o 
 -20   6   9     8678.68     8677.88   1252.43 o 
 -18   6   9    17695.95    18367.13   1005.12 o 
 -16   6   9    32451.84    29939.30   1233.33 o 
 -14   6   9      704.02      493.15    518.81 o 
 -12   6   9    49927.19    49782.86   1540.52 o 
 -10   6   9     4780.22     5200.97    704.82 o 
  -8   6   9    48579.76    47110.95   1463.25 o 
  -6   6   9     6145.04     5869.01    700.82 o 
  -4   6   9    42254.08    40930.09   1395.59 o 
  -2   6   9    19947.73    19221.72   1012.51 o 
   0   6   9    19430.89    19343.06   1013.94 o 
   2   6   9    16433.83    16012.57    935.65 o 
   4   6   9     1970.65     1896.52    545.08 o 
   6   6   9    39384.21    38674.25   2326.81 o 
   8   6   9     6489.66     7353.86   1045.52 o 
  10   6   9    16658.13    16683.93   1333.79 o 
 -19   7   9     1296.19     1919.75    584.64 o 
 -17   7   9     1263.48      690.69    549.97 o 
 -15   7   9     2231.87     2186.17    621.59 o 
 -13   7   9    10959.76    11729.93    984.65 o 
 -11   7   9      979.59     1291.82    597.57 o 
  -9   7   9     3499.80     3716.90    714.53 o 
  -7   7   9     4682.93     4115.64    696.16 o 
  -5   7   9    16357.88    17402.40   1310.28 o 
  -3   7   9      177.97      580.34    571.21 o 
  -1   7   9    10273.88     9905.35    877.06 o 
   1   7   9      565.19      725.98    545.87 o 
   3   7   9     4018.86     3458.75    892.08 o 
   5   7   9     2065.40      279.98    774.83 o 
 -36   0  10    77936.16    79753.85   3725.88 o 
 -34   0  10     8388.18     8101.24    884.85 o 
 -32   0  10    71162.05    75827.11   2222.68 o 
 -30   0  10    28117.77    25852.08   1259.31 o 
 -28   0  10    30221.90    30455.89   1919.66 o 
 -26   0  10    41804.79    40047.71   1446.88 o 
 -24   0  10     2391.87     2743.02    551.02 o 
 -22   0  10    72073.05    70791.54   1895.66 o 
 -20   0  10     5841.46     6326.70    616.84 o 
 -18   0  10    78316.89    76307.41   1908.77 o 
 -16   0  10    24447.95    24686.89   1693.05 o 
 -14   0  10   111568.91   107991.75   2351.78 o 
 -12   0  10   122206.48   121862.61   2535.30 o 
 -10   0  10    73715.59    74389.09   1766.20 o 
  -8   0  10   156277.03   151543.05   2956.73 o 
  -6   0  10      810.59       41.86    320.16 o 
  -4   0  10   142880.78   144538.50   2842.85 o 
  -2   0  10     1047.10     1188.04    368.75 o 
   0   0  10    83458.27    85638.63   1944.63 o 
   2   0  10    53797.05    55445.03   1528.75 o 
   4   0  10    35018.57    35740.43   1696.24 o 
   6   0  10    99999.59    96022.20   2164.05 o 
   8   0  10     6958.73     6915.52    610.59 o 
  10   0  10   156938.30   153674.08   3130.57 o 
  12   0  10     1169.14     1953.73    459.88 o 
  14   0  10   125203.97   120669.29   4093.89 o 
  16   0  10     7316.39     4126.91   1048.10 o 
  18   0  10    80989.19    75405.93   3236.45 o 
  20   0  10    12119.81    10415.53   1484.81 o 
 -35   1  10       40.37     -347.05    489.86 o 
 -33   1  10     1019.61     1324.57    401.08 o 
 -31   1  10      401.85      444.03    373.76 o 
 -29   1  10     1157.05     1733.15    429.33 o 
 -27   1  10     1816.67     1989.51    532.33 o 
 -25   1  10     2047.76     2439.01    398.25 o 
 -23   1  10     1359.62      754.10    319.81 o 
 -21   1  10     3568.67     3600.81    384.60 o 
 -19   1  10     1852.34     2250.29    488.51 o 
 -17   1  10     7062.23     8081.60    454.98 o 
 -15   1  10     4649.33     4871.58    674.38 o 
 -13   1  10      571.45      820.00    245.03 o 
 -11   1  10      133.94      455.94    218.26 o 
  -9   1  10      138.47     -189.26    193.98 o 
  -7   1  10      765.61      630.86    223.27 o 
  -5   1  10      708.41      620.85    227.17 o 
  -3   1  10     4080.59     4779.85    416.41 o 
  -1   1  10    22479.38    22079.82    663.39 o 
   1   1  10      319.10      305.44    233.76 o 
   3   1  10     5313.86     5216.59    654.32 o 
   5   1  10      752.30      675.52    273.49 o 
   7   1  10     3214.00     3488.56    348.66 o 
   9   1  10       54.70      344.23    269.25 o 
  11   1  10     1262.03     1114.78    401.73 o 
  13   1  10       61.69      449.98    374.56 o 
  15   1  10       28.94        9.85    516.44 o 
  17   1  10     1545.06     1677.64    617.88 o 
  19   1  10      483.44      484.05    610.64 o 
  21   1  10     1727.86     1752.70    708.90 o 
 -36   2  10    40090.88    38941.14   1491.04 o 
 -34   2  10     6298.74     6429.10   1034.58 o 
 -32   2  10    33084.80    33706.83   1272.72 o 
 -30   2  10    20921.08    21572.75    851.45 o 
 -28   2  10    25571.10    23766.25    859.66 o 
 -26   2  10    75790.27    72763.74   1460.14 o 
 -24   2  10      540.63      210.30    325.20 o 
 -22   2  10    77858.16    77293.98   1440.36 o 
 -20   2  10     1610.71     1707.00    328.37 o 
 -18   2  10   105062.87    99409.33   1647.66 o 
 -16   2  10    21337.36    22680.40   1088.56 o 
 -14   2  10    60224.21    59397.42   1424.02 o 
 -12   2  10    69348.78    69015.12   1216.34 o 
 -10   2  10    33549.96    32717.01    757.84 o 
  -8   2  10   108226.62   109393.91   1639.69 o 
  -6   2  10       73.73      118.97    219.22 o 
  -4   2  10   138329.09   137977.30   2278.13 o 
  -2   2  10     7036.96     6786.59    369.53 o 
   0   2  10    90648.01    93825.58   1478.31 o 
   2   2  10    37014.70    36671.89    859.72 o 
   4   2  10    56519.41    56234.61   1085.17 o 
   6   2  10    56356.07    57120.77   1722.80 o 
   8   2  10    18541.94    19275.68   1009.84 o 
  10   2  10    97160.25    99567.96   2012.67 o 
  12   2  10       11.76       18.09    377.70 o 
  14   2  10    69099.42    70615.58   1665.33 o 
  16   2  10     8341.07     6723.38   1494.67 o 
  18   2  10    46403.49    47270.27   1782.87 o 
  20   2  10    15322.22    15729.54   1863.47 o 
 -33   3  10    12469.29    13085.64    941.38 o 
 -31   3  10      254.60       76.82    502.38 o 
 -29   3  10     8705.96     9756.70    632.23 o 
 -27   3  10     2157.14     2621.56    457.85 o 
 -25   3  10    17815.17    18396.39    751.91 o 
 -23   3  10    13987.67    14880.27    671.33 o 
 -21   3  10     7840.31     7794.33    777.35 o 
 -19   3  10    14583.02    15996.74    646.80 o 
 -17   3  10     9972.76     9562.31    580.59 o 
 -15   3  10    25793.51    26849.85    758.66 o 
 -13   3  10     2164.40     2427.95    313.06 o 
 -11   3  10    17660.01    17904.72    566.32 o 
  -9   3  10     4285.53     4869.24    318.90 o 
  -7   3  10    25695.97    25211.23    726.81 o 
  -5   3  10    15644.45    15825.83    662.08 o 
  -3   3  10     9026.91     9054.87    605.64 o 
  -1   3  10    32723.11    32740.77   1795.64 o 
   1   3  10     3776.64     3555.97    453.84 o 
   3   3  10    26705.82    28785.02    974.27 o 
   5   3  10     1191.95     1903.77    423.45 o 
   7   3  10    14653.26    14600.01    739.57 o 
   9   3  10      775.22     1248.23    766.64 o 
  11   3  10    15677.73    15609.29   2682.04 o 
  13   3  10     6194.33     7274.06    888.13 o 
  15   3  10     1008.04     1279.75   1009.76 o 
  17   3  10    11879.20    12606.09   3153.36 o 
  19   3  10       43.09     1646.72   1130.65 o 
 -32   4  10    10485.23    10095.18    884.93 o 
 -30   4  10    24374.60    24831.89   1262.66 o 
 -28   4  10     1667.84     1729.70    442.13 o 
 -26   4  10    37664.55    39306.71   1173.70 o 
 -24   4  10     9830.21    10043.01    757.48 o 
 -22   4  10    86421.78    85548.36   1624.35 o 
 -20   4  10     2704.52     3175.21    428.91 o 
 -18   4  10    68126.31    69255.41   1388.81 o 
 -16   4  10     8456.45     7030.07    446.26 o 
 -14   4  10    23001.50    21920.87    675.86 o 
 -12   4  10    35506.39    34902.35   1167.73 o 
 -10   4  10     1695.44     2162.38    466.71 o 
  -8   4  10    30848.55    29007.10   1048.19 o 
  -6   4  10      450.65     -135.01    371.09 o 
  -4   4  10    95188.41    92465.32   1961.56 o 
  -2   4  10     8251.34     8331.92   1012.85 o 
   0   4  10    68268.49    63867.46   1576.08 o 
   2   4  10    19703.29    21706.14    937.18 o 
   4   4  10    57067.74    56891.17   1483.77 o 
   6   4  10    27030.83    24981.64   1057.51 o 
   8   4  10     6872.51     6825.43    901.46 o 
  10   4  10    19430.58    18516.62   2536.38 o 
  12   4  10     3659.26     4758.96    836.20 o 
  14   4  10    20939.39    20847.88   1354.25 o 
  16   4  10     4105.68     3511.76    821.93 o 
 -29   5  10    22365.04    22538.59   1598.58 o 
 -27   5  10      943.88      723.82    403.04 o 
 -25   5  10    16690.89    16945.85   1203.55 o 
 -23   5  10    12242.66    12244.63    850.06 o 
 -21   5  10    14817.97    14923.57    907.82 o 
 -19   5  10    34109.47    33465.03   1454.06 o 
 -17   5  10      774.55      624.98    555.78 o 
 -15   5  10    49258.33    50497.84   1518.30 o 
 -13   5  10        9.60      302.53    468.00 o 
 -11   5  10    52405.06    54692.86   1540.21 o 
  -9   5  10    12621.88    13433.85    995.87 o 
  -7   5  10    43755.43    42213.75   1368.35 o 
  -5   5  10    11180.86    11485.58    815.81 o 
  -3   5  10    25204.02    24501.58   1069.82 o 
  -1   5  10    23788.97    21942.06   1004.14 o 
   1   5  10     7983.44     8177.19    990.56 o 
   3   5  10    22841.98    22975.38   1038.48 o 
   5   5  10       35.78     -248.78    595.13 o 
   7   5  10    27197.55    25393.61   2130.82 o 
   9   5  10    11732.23    13304.04   3713.10 o 
  11   5  10    18575.26    20513.64   1381.91 o 
  13   5  10    15909.09    15332.10   1709.29 o 
 -24   6  10     1146.54      762.30    528.45 o 
 -22   6  10     8601.80     9736.11    845.11 o 
 -20   6  10      323.74      637.64    552.29 o 
 -18   6  10    17292.21    16754.15   1462.30 o 
 -16   6  10     6245.80     5683.77    714.19 o 
 -14   6  10     4860.07     5307.41    705.73 o 
 -12   6  10     9360.05    10932.66   1273.49 o 
 -10   6  10     6761.76     6831.33    772.93 o 
  -8   6  10    23030.85    23840.06   1372.28 o 
  -6   6  10      119.89      746.07    530.53 o 
  -4   6  10    16308.27    17068.83    989.13 o 
  -2   6  10      184.95     -151.13    487.78 o 
   0   6  10    15812.67    15679.09    964.27 o 
   2   6  10     8803.93     8797.68    811.98 o 
   4   6  10     7404.77     6788.84    991.81 o 
   6   6  10    10307.51    11454.37   1195.94 o 
   8   6  10      265.77      562.55    695.47 o 
 -17   7  10     2913.72     2976.47    680.83 o 
 -15   7  10    41259.34    41384.16   1539.46 o 
 -13   7  10        0.75       -6.72    526.71 o 
 -11   7  10    28205.69    28624.55   1287.09 o 
  -9   7  10     4136.43     4066.51    710.70 o 
  -7   7  10    34338.72    32889.29   1368.00 o 
  -5   7  10    16843.67    17991.64   1082.13 o 
  -3   7  10    11984.44    12208.25    948.00 o 
  -1   7  10    23947.24    24372.89   1213.95 o 
   1   7  10     6930.76     6702.80   1142.90 o 
 -35   1  11    35813.50    37075.08   1635.77 o 
 -33   1  11    24828.01    24853.44   1066.65 o 
 -31   1  11    23192.28    23046.60    881.62 o 
 -29   1  11    28460.86    28476.05    957.44 o 
 -27   1  11     1984.56     2317.66    427.89 o 
 -25   1  11    74760.15    73730.38   2226.06 o 
 -23   1  11      635.02      648.09    317.74 o 
 -21   1  11    69699.24    69334.57   1338.47 o 
 -19   1  11    48970.34    48206.24   1063.66 o 
 -17   1  11   109866.02   110734.40   1767.74 o 
 -15   1  11    82954.21    81654.66   1415.09 o 
 -13   1  11    36926.11    37279.37    864.75 o 
 -11   1  11   163205.33   160302.11   2248.34 o 
  -9   1  11    14735.02    14621.72    532.50 o 
  -7   1  11   157191.81   158710.11   2214.85 o 
  -5   1  11     1018.98     1098.29    260.94 o 
  -3   1  11   139094.16   137614.91   1979.82 o 
  -1   1  11    30592.43    29796.77    897.84 o 
   1   1  11    64862.97    61978.66   1160.31 o 
   3   1  11    57440.40    59623.15   1143.24 o 
   5   1  11    22562.22    21538.38   1070.65 o 
   7   1  11    83920.84    84427.34   1467.09 o 
   9   1  11     2562.35     2912.22    358.41 o 
  11   1  11    96401.23    96197.58   2196.50 o 
  13   1  11     2253.40     2471.33    448.99 o 
  15   1  11    64696.15    64564.10   2032.40 o 
  17   1  11    13347.09    13105.92   3156.83 o 
  19   1  11    24123.40    22274.18   1342.11 o 
 -34   2  11      238.72      678.36    510.06 o 
 -32   2  11     8516.47     8954.08    655.13 o 
 -30   2  11     1124.60      917.94    415.18 o 
 -28   2  11    13027.25    11306.81    735.65 o 
 -26   2  11     1496.33     1332.60    490.62 o 
 -24   2  11     9059.65     8556.94    622.42 o 
 -22   2  11     3918.93     3600.02    489.36 o 
 -20   2  11     6409.80     6494.07    475.92 o 
 -18   2  11      408.58      439.54    290.03 o 
 -16   2  11     2945.35     3583.83    367.48 o 
 -14   2  11    13456.86    13671.19    557.14 o 
 -12   2  11     3461.89     3889.50    401.80 o 
 -10   2  11    13456.16    12858.63    600.43 o 
  -8   2  11    36226.16    35690.84    839.21 o 
  -6   2  11      789.49      790.16    242.82 o 
  -4   2  11    15768.73    16460.87    721.35 o 
  -2   2  11    14235.60    13790.80    518.18 o 
   0   2  11    24255.25    25002.88    974.46 o 
   2   2  11     1379.63     1635.52    537.55 o 
   4   2  11     2740.97     3221.61    406.26 o 
   6   2  11     4303.27     4222.85    406.23 o 
   8   2  11     7683.70     6771.35    456.97 o 
  10   2  11     3237.94     3940.74    522.83 o 
  12   2  11     1095.09      682.63    418.12 o 
  14   2  11     6377.72     7611.57    834.11 o 
  16   2  11      558.44     1156.22    982.60 o 
  18   2  11     4025.79     3126.74   1200.95 o 
 -33   3  11    24153.24    24185.27   1533.94 o 
 -31   3  11    17868.79    17906.29    926.55 o 
 -29   3  11    41147.00    41567.13   1378.62 o 
 -27   3  11     2985.71     2854.88    475.96 o 
 -25   3  11    79966.70    78332.03   1554.14 o 
 -23   3  11       57.03     -252.48    344.62 o 
 -21   3  11    60137.13    59330.08   1270.13 o 
 -19   3  11     8784.96     7724.46    510.19 o 
 -17   3  11    48213.08    44879.66   1036.85 o 
 -15   3  11    18996.93    18556.37    793.09 o 
 -13   3  11    18812.04    18841.95    631.94 o 
 -11   3  11    65530.18    64900.74   1191.50 o 
  -9   3  11      142.13      227.11    182.62 o 
  -7   3  11    62178.16    62673.18   1777.36 o 
  -5   3  11     7019.32     8097.08    609.63 o 
  -3   3  11    90397.18    88433.74   1868.53 o 
  -1   3  11    23419.34    24264.32   1804.04 o 
   1   3  11    68546.69    67605.43   1574.51 o 
   3   3  11    46730.31    45308.77   1278.15 o 
   5   3  11    26140.36    25527.02    970.78 o 
   7   3  11    55442.39    58494.60   2799.74 o 
   9   3  11      895.51      568.60    620.80 o 
  11   3  11    42943.43    42848.26   1737.59 o 
  13   3  11     7941.46     7112.57    890.45 o 
  15   3  11    32435.26    34182.04   1612.45 o 
  17   3  11    16146.59    17368.80   1942.83 o 
 -32   4  11    20790.45    20688.78   1122.93 o 
 -30   4  11      146.77     -303.01    516.64 o 
 -28   4  11    22415.82    22975.44    926.28 o 
 -26   4  11     6379.27     5554.21    551.37 o 
 -24   4  11     5841.32     7105.07    569.45 o 
 -22   4  11    11305.65    11512.76    634.37 o 
 -20   4  11    11167.55    11096.43    723.12 o 
 -18   4  11    28733.48    29364.24   1138.92 o 
 -16   4  11       37.32     -195.24    413.26 o 
 -14   4  11    32846.39    32258.13   1187.08 o 
 -12   4  11     2129.46     2266.19    799.51 o 
 -10   4  11    25060.63    25037.90   1027.68 o 
  -8   4  11    10632.09    10179.78    729.19 o 
  -6   4  11    14969.25    13501.73    800.36 o 
  -4   4  11    27785.45    28550.12   1450.85 o 
  -2   4  11     4648.08     5480.61    622.20 o 
   0   4  11    20772.04    20522.42    938.76 o 
   2   4  11     2003.12     2147.74    492.14 o 
   4   4  11    34630.91    33854.87   1157.82 o 
   6   4  11     6171.11     4520.95    838.80 o 
   8   4  11    16397.83    17755.48   1242.93 o 
  10   4  11    12093.19    13569.12   1142.36 o 
  12   4  11     5230.30     4684.20    864.35 o 
  14   4  11    21354.79    20431.73   1390.53 o 
 -27   5  11     1095.18      978.96    657.75 o 
 -25   5  11    27989.67    28023.21   1322.12 o 
 -23   5  11       11.92      427.39    510.14 o 
 -21   5  11    31997.66    32017.68   1290.67 o 
 -19   5  11     3303.78     3089.15    614.62 o 
 -17   5  11    16055.86    17113.90    961.09 o 
 -15   5  11    11928.81    12210.49    856.37 o 
 -13   5  11     3740.33     4214.71    659.44 o 
 -11   5  11    10570.01    10189.22    871.29 o 
  -9   5  11     3578.34     3605.42    618.53 o 
  -7   5  11    38443.86    34594.47   1260.92 o 
  -5   5  11     7650.44     7596.15    748.03 o 
  -3   5  11    22059.87    21119.43   1020.28 o 
  -1   5  11     9168.80     9384.77    785.01 o 
   1   5  11    18606.35    17348.58    944.52 o 
   3   5  11    21930.05    21378.19   1022.14 o 
   5   5  11     4813.32     5347.06    907.36 o 
   7   5  11    25759.08    25006.05   1590.79 o 
   9   5  11       69.87      501.75    646.33 o 
  11   5  11    14656.18    15441.60   1300.64 o 
 -24   6  11    17899.05    18244.38   1072.41 o 
 -22   6  11    40657.00    40322.29   1481.45 o 
 -20   6  11     1357.18     1369.35    569.92 o 
 -18   6  11    38799.38    40579.68   1478.50 o 
 -16   6  11      626.37      574.88    518.22 o 
 -14   6  11    40736.07    40230.39   1458.56 o 
 -12   6  11      967.53     1171.60    596.16 o 
 -10   6  11    24684.87    25045.64   2093.65 o 
  -8   6  11     1829.84     1794.61    599.24 o 
  -6   6  11    23691.57    22165.97   1245.80 o 
  -4   6  11    26615.95    27637.19   1225.48 o 
  -2   6  11     2133.06     2938.67    614.35 o 
   0   6  11    34066.28    33939.76   1579.89 o 
   2   6  11     1363.65     1394.46    744.75 o 
   4   6  11    33948.79    33154.34   1751.75 o 
   6   6  11     8683.58    11483.87   1808.08 o 
 -13   7  11     6040.33     5870.17    799.94 o 
 -11   7  11    13513.09    12688.75   1003.14 o 
  -9   7  11      313.29     1186.33    600.73 o 
  -7   7  11     3536.61     2814.81    682.02 o 
  -5   7  11      206.55      454.50    580.44 o 
  -3   7  11     3039.01     3158.38    713.90 o 
 -36   0  12    12826.50    12085.64   1080.69 o 
 -34   0  12    26684.27    27255.42   1930.58 o 
 -32   0  12    36397.14    37580.32   1573.62 o 
 -30   0  12    10582.31     9411.19    917.93 o 
 -28   0  12    77098.09    72911.86   2128.12 o 
 -26   0  12      711.18      660.16    556.65 o 
 -24   0  12    83198.93    80314.45   2183.18 o 
 -22   0  12    19222.66    20440.16   1049.17 o 
 -20   0  12   112967.04   111504.33   2594.04 o 
 -18   0  12    23397.73    21590.79   2378.47 o 
 -16   0  12    78115.78    72524.92   1911.67 o 
 -14   0  12   107606.21    99106.73   2643.69 o 
 -12   0  12    30900.48    29872.19   1313.86 o 
 -10   0  12    89087.27    90227.00   3291.03 o 
  -8   0  12    21729.16    21367.00    945.19 o 
  -6   0  12    40836.21    39347.88   1298.87 o 
  -4   0  12    14700.27    13990.68    794.40 o 
  -2   0  12    63409.96    61403.33   1660.28 o 
   0   0  12   109791.87   105423.38   2388.17 o 
   2   0  12    21987.98    22512.13   1026.29 o 
   4   0  12    76222.94    77485.02   2068.51 o 
   6   0  12    17973.11    16157.37   2425.87 o 
   8   0  12   165070.53   161502.33   3349.10 o 
  10   0  12     3514.01     3494.48    555.11 o 
  12   0  12    50907.71    50864.97   2455.69 o 
  14   0  12    14096.92    13373.97   1479.49 o 
  16   0  12    35232.77    36446.62   2240.00 o 
 -35   1  12     3143.46     3053.10    639.33 o 
 -33   1  12      442.29      302.08    405.72 o 
 -31   1  12     1860.06     2000.52    592.90 o 
 -29   1  12       59.30       99.64    393.17 o 
 -27   1  12     5531.06     5548.54    528.34 o 
 -25   1  12      168.32     -132.19    342.82 o 
 -23   1  12     4227.20     4343.50    463.54 o 
 -21   1  12      359.91      386.57    318.13 o 
 -19   1  12      313.94      404.60    297.69 o 
 -17   1  12      289.50      682.73    297.55 o 
 -15   1  12      466.10      833.82    282.45 o 
 -13   1  12      180.67      372.03    252.16 o 
 -11   1  12     6195.93     5810.36    407.86 o 
  -9   1  12      426.51      495.51    256.81 o 
  -7   1  12    15724.94    16437.87    596.65 o 
  -5   1  12      158.82      192.49    286.58 o 
  -3   1  12     5644.24     5837.67    415.94 o 
  -1   1  12     2391.09     2710.75    439.30 o 
   1   1  12     8020.10     8534.82    492.69 o 
   3   1  12      471.87      587.47    296.22 o 
   5   1  12      849.51      516.32    350.23 o 
   7   1  12      199.57       64.25    289.99 o 
   9   1  12      784.29      652.13    416.17 o 
  11   1  12     2824.82     2154.32    468.47 o 
  13   1  12       11.05       50.90    526.60 o 
  15   1  12     4057.36     4414.00    760.09 o 
  17   1  12      176.95      -24.58    700.60 o 
 -34   2  12    18947.51    18878.95   1065.26 o 
 -32   2  12    40316.34    42401.76   1301.49 o 
 -30   2  12     4894.12     4882.28    548.65 o 
 -28   2  12    52732.70    51382.73   1265.41 o 
 -26   2  12      336.66      254.33    374.77 o 
 -24   2  12    69266.47    69611.94   1437.00 o 
 -22   2  12    11809.28    11572.78    621.91 o 
 -20   2  12    75535.09    77145.16   1504.54 o 
 -18   2  12    33863.71    32183.84    880.71 o 
 -16   2  12    30135.17    32313.67    946.14 o 
 -14   2  12    78811.69    77422.84   1390.59 o 
 -12   2  12    10286.63    10469.57    866.10 o 
 -10   2  12    71362.07    71888.46   1297.59 o 
  -8   2  12     1178.48      839.44    312.20 o 
  -6   2  12   107325.84   106619.40   1684.83 o 
  -4   2  12    21617.12    21772.44    656.83 o 
  -2   2  12    55605.95    55196.58   1607.51 o 
   0   2  12    51981.55    50169.86   1058.19 o 
   2   2  12    44299.18    45496.55   1025.34 o 
   4   2  12    73839.33    74309.91   1597.60 o 
   6   2  12      801.79      788.52    344.55 o 
   8   2  12    59441.80    60303.91   1939.01 o 
  10   2  12      337.93     -168.70    942.65 o 
  12   2  12    44286.42    43478.68   1694.16 o 
  14   2  12    19756.12    23398.05   1965.73 o 
  16   2  12    33437.22    37779.65   2512.68 o 
 -33   3  12     1044.67      999.75    576.67 o 
 -31   3  12     7232.62     8102.25    652.46 o 
 -29   3  12     1002.10      601.99    414.52 o 
 -27   3  12    14405.56    15544.01    758.48 o 
 -25   3  12     3330.37     3504.06    478.23 o 
 -23   3  12    10974.11    10302.13    619.40 o 
 -21   3  12    12217.68    12151.75    627.99 o 
 -19   3  12      423.18      304.81    339.57 o 
 -17   3  12    12396.83    12783.83    596.21 o 
 -15   3  12      694.81      941.64    300.02 o 
 -13   3  12     9891.55    10231.06    485.93 o 
 -11   3  12    23597.76    24526.21   1267.90 o 
  -9   3  12     1125.52     1064.60    443.38 o 
  -7   3  12    15097.94    14828.14    798.61 o 
  -5   3  12     9971.74    10331.83    709.79 o 
  -3   3  12    51264.75    51859.38   1419.75 o 
  -1   3  12       53.40       62.75    396.26 o 
   1   3  12    28165.58    28106.25   1051.05 o 
   3   3  12      152.19      261.00    460.83 o 
   5   3  12    15763.69    14245.45    786.32 o 
   7   3  12     2049.32     2899.63   1122.40 o 
   9   3  12     5897.97     6016.08    857.66 o 
  11   3  12    12184.86    12656.11   1103.89 o 
  13   3  12     1595.41     1784.55    683.53 o 
 -30   4  12     5017.12     5440.51    584.26 o 
 -28   4  12    35263.04    37244.54   1242.15 o 
 -26   4  12        4.11     -159.75    353.41 o 
 -24   4  12    26532.53    26755.68    901.31 o 
 -22   4  12     5879.19     5586.71    678.51 o 
 -20   4  12    19792.42    20119.73   1101.44 o 
 -18   4  12    25134.15    26322.95   1118.22 o 
 -16   4  12     6317.75     6471.18    708.25 o 
 -14   4  12    41238.69    40737.11   1821.82 o 
 -12   4  12     2688.03     2211.38    597.99 o 
 -10   4  12    59863.43    61453.02   3193.44 o 
  -8   4  12      294.98      630.53    448.90 o 
  -6   4  12    97528.42    93780.37   2076.40 o 
  -4   4  12     9398.02     9782.76    991.91 o 
  -2   4  12    36759.76    37288.79   2147.96 o 
   0   4  12    19329.33    20439.54   1626.33 o 
   2   4  12    21365.21    21012.69    979.56 o 
   4   4  12    23841.29    22458.18   1123.76 o 
   6   4  12       63.03        6.01    736.28 o 
   8   4  12    21757.12    23701.41   2065.05 o 
  10   4  12      886.19      507.20    822.29 o 
  12   4  12    24144.45    22512.31   1435.66 o 
 -27   5  12     8416.46     8403.66    830.26 o 
 -25   5  12    19643.18    18555.66   1493.09 o 
 -23   5  12      858.77      984.84    551.02 o 
 -21   5  12    27616.50    28616.46   1237.48 o 
 -19   5  12      995.14      726.22    525.03 o 
 -17   5  12    50145.36    49771.91   1575.33 o 
 -15   5  12      669.33      457.77    674.66 o 
 -13   5  12    35479.83    34557.88   1428.58 o 
 -11   5  12     1698.00     2354.85    592.14 o 
  -9   5  12    29197.54    31023.60   1249.41 o 
  -7   5  12    20919.73    20066.71   1027.15 o 
  -5   5  12     3706.43     3683.57    619.75 o 
  -3   5  12    23572.96    21933.37   2729.09 o 
  -1   5  12       34.83      158.57    492.62 o 
   1   5  12    42992.62    40468.06   1395.70 o 
   3   5  12     4408.76     3678.72    925.08 o 
   5   5  12    33148.66    31949.50   1662.09 o 
   7   5  12    12156.74    10799.02   1146.10 o 
   9   5  12    15359.00    16454.27   1319.14 o 
 -22   6  12     4121.74     5012.94    992.60 o 
 -20   6  12     5368.40     6564.57    800.52 o 
 -18   6  12    10735.15     9244.74    883.13 o 
 -16   6  12     4876.36     4594.50    731.13 o 
 -14   6  12    17168.51    17550.68   1067.81 o 
 -12   6  12      737.42      892.66    550.50 o 
 -10   6  12    18272.18    16790.60   1038.67 o 
  -8   6  12       19.24      132.00    521.65 o 
  -6   6  12    14482.02    16232.99   1233.61 o 
  -4   6  12     1867.96      784.46    770.99 o 
  -2   6  12     4842.05     4439.33    700.08 o 
   0   6  12    10290.91    10650.31    917.07 o 
   2   6  12     1134.87     1124.60    771.23 o 
 -35   1  13    32911.09    32306.22   1097.79 o 
 -33   1  13     4445.11     3650.27    531.30 o 
 -31   1  13    30232.77    29346.60   1069.95 o 
 -29   1  13       67.13      480.61    383.70 o 
 -27   1  13    70317.36    72531.66   1527.86 o 
 -25   1  13     8523.59     9131.87    606.81 o 
 -23   1  13    76340.15    76619.09   1514.58 o 
 -21   1  13    55124.60    54082.77   1223.40 o 
 -19   1  13    53748.60    54340.15   1200.99 o 
 -17   1  13    74239.44    74001.32   1410.22 o 
 -15   1  13    29639.23    27962.02    828.99 o 
 -13   1  13    82281.10    81209.17   1462.30 o 
 -11   1  13       40.83      -89.17    272.89 o 
  -9   1  13    50072.54    49515.21   1075.26 o 
  -7   1  13     7808.00     7970.58    477.03 o 
  -5   1  13    55635.67    53766.38   1273.30 o 
  -3   1  13    70180.36    69572.35   1537.87 o 
  -1   1  13    29338.21    30236.11    847.42 o 
   1   1  13   119419.27   116541.81   2501.04 o 
   3   1  13    11808.98    12211.30    590.03 o 
   5   1  13    98151.17   100471.64   3120.73 o 
   7   1  13      551.73      438.31    375.17 o 
   9   1  13    77356.50    78225.38   1776.60 o 
  11   1  13     6948.08     7193.71    822.75 o 
  13   1  13    31598.69    33514.41   1495.60 o 
  15   1  13    24299.99    22348.01   1301.51 o 
 -34   2  13    10007.64    10234.46    779.01 o 
 -32   2  13     2328.49     1767.63    472.70 o 
 -30   2  13     6296.19     6818.40    604.65 o 
 -28   2  13     2521.23     1893.94    456.81 o 
 -26   2  13     1296.12     2237.68    452.06 o 
 -24   2  13     6533.62     6795.85    554.92 o 
 -22   2  13      426.06      599.16    582.37 o 
 -20   2  13    13333.55    13419.80    748.95 o 
 -18   2  13     1111.55      750.53    339.35 o 
 -16   2  13    18102.19    17187.26    709.74 o 
 -14   2  13     5292.02     5613.27    451.32 o 
 -12   2  13    16894.19    17587.02    649.80 o 
 -10   2  13    10158.00     9151.66    627.93 o 
  -8   2  13      830.96     1243.77    287.44 o 
  -6   2  13      522.30      701.69    275.44 o 
  -4   2  13    11257.97    11011.01    646.73 o 
  -2   2  13    10443.30    10878.63    714.61 o 
   0   2  13      910.51      831.29    299.50 o 
   2   2  13     3396.04     3233.51    505.37 o 
   4   2  13      233.02      314.71    409.69 o 
   6   2  13     5092.91     5118.75    572.56 o 
   8   2  13     7812.15     7186.77   1879.98 o 
  10   2  13     1818.49      734.76    636.28 o 
  12   2  13     5348.60     6855.33    858.65 o 
  14   2  13      152.50     -123.02    869.69 o 
 -31   3  13    45684.09    43271.34   1962.48 o 
 -29   3  13      402.83      298.10    390.94 o 
 -27   3  13    38819.80    40443.85   1144.28 o 
 -25   3  13      907.65      742.34    377.22 o 
 -23   3  13    23317.69    24495.01    876.53 o 
 -21   3  13    12059.19    12272.81    737.80 o 
 -19   3  13    19353.16    18486.68   1188.41 o 
 -17   3  13    46039.99    44866.78   1193.64 o 
 -15   3  13     1594.58     1995.57    329.29 o 
 -13   3  13    67734.55    66077.34   1673.39 o 
 -11   3  13      597.16      667.55    435.47 o 
  -9   3  13   107439.00   107876.67   2277.27 o 
  -7   3  13    19022.61    17047.91    888.67 o 
  -5   3  13    55719.73    53444.88   1650.92 o 
  -3   3  13    24101.57    24911.27   1042.47 o 
  -1   3  13    22376.41    21581.95    970.74 o 
   1   3  13    39351.16    40295.14   1269.93 o 
   3   3  13     3724.97     4424.14    869.05 o 
   5   3  13    46025.03    46201.85   1818.66 o 
   7   3  13     2701.31     3931.67    874.75 o 
   9   3  13    36818.25    38441.89   3348.82 o 
  11   3  13    12035.79    12127.44   3829.20 o 
 -30   4  13    10776.78    12732.80    765.46 o 
 -28   4  13     5871.10     5950.87    739.17 o 
 -26   4  13     5987.01     5721.16    702.67 o 
 -24   4  13    27781.41    26047.89   1376.87 o 
 -22   4  13      389.67      527.45    478.34 o 
 -20   4  13    25577.89    25051.17   1137.02 o 
 -18   4  13       25.78      346.47    489.74 o 
 -16   4  13    37672.89    37678.79   1352.65 o 
 -14   4  13     2723.77     2243.01    563.23 o 
 -12   4  13    21767.89    21652.28   1038.69 o 
 -10   4  13     7912.63     8337.40    755.23 o 
  -8   4  13     9518.40    10336.63    808.53 o 
  -6   4  13    18973.52    20013.82   1135.34 o 
  -4   4  13       42.63      397.97    477.56 o 
  -2   4  13    30302.39    29514.33   2159.89 o 
   0   4  13     1604.87     1909.49    537.82 o 
   2   4  13    21729.88    22602.44   1289.17 o 
   4   4  13     9318.64     9479.97   1077.53 o 
   6   4  13    17224.80    19037.35   1890.10 o 
   8   4  13     6970.00     6877.81   1599.32 o 
  10   4  13     5115.35     6566.14   1015.08 o 
 -25   5  13      804.01      873.09    581.93 o 
 -23   5  13     7776.24     8836.81    838.31 o 
 -21   5  13     5258.41     5178.15    913.21 o 
 -19   5  13     6246.59     6044.32    747.76 o 
 -17   5  13    16330.51    16426.53   1014.44 o 
 -15   5  13      640.92      150.75    505.34 o 
 -13   5  13    45713.93    46628.41   1536.59 o 
 -11   5  13      191.17      202.76    507.56 o 
  -9   5  13    36615.11    38291.10   1396.24 o 
  -7   5  13     5570.27     6357.26    767.73 o 
  -5   5  13    26720.59    27462.44   1202.65 o 
  -3   5  13     5068.93     5319.89    707.04 o 
  -1   5  13     9813.02    10736.65    843.83 o 
   1   5  13    12810.39    12937.30    959.15 o 
   3   5  13      639.67     1159.61    724.16 o 
   5   5  13    18042.25    18843.77   1415.90 o 
 -20   6  13    30692.63    30144.92   2172.85 o 
 -18   6  13      368.58      220.98    563.90 o 
 -16   6  13    29724.10    32065.98   1389.69 o 
 -14   6  13     2670.95     1704.20    618.57 o 
 -12   6  13    15190.40    15552.81   1190.16 o 
 -10   6  13    13993.56    13031.33   1081.89 o 
  -8   6  13    11072.37    11521.97    958.85 o 
  -6   6  13    33285.19    33994.57   2231.67 o 
  -4   6  13     1507.27       53.32    588.59 o 
  -2   6  13    37103.76    36583.81   1462.97 o 
 -34   0  14    55860.43    62794.64   2142.37 o 
 -32   0  14       50.31      449.15    589.57 o 
 -30   0  14    45252.34    45505.63   1731.88 o 
 -28   0  14     3191.48     3717.81    748.89 o 
 -26   0  14    64121.94    62211.76   2000.55 o 
 -24   0  14    24202.56    21576.06   1173.38 o 
 -22   0  14    41431.88    41755.92   1576.86 o 
 -20   0  14    74446.95    71575.82   2051.79 o 
 -18   0  14    14531.58    16115.88    970.43 o 
 -16   0  14    69745.51    70280.37   1980.57 o 
 -14   0  14      930.55     1024.42    492.31 o 
 -12   0  14   106694.05   107999.48   2562.46 o 
 -10   0  14     5963.88     5349.95    963.16 o 
  -8   0  14    34644.30    33401.14   1299.19 o 
  -6   0  14    31700.86    31873.19   1262.76 o 
  -4   0  14    59756.80    61204.64   1786.15 o 
  -2   0  14    91766.70    92349.27   2309.10 o 
   0   0  14    13285.55    13275.69   1262.20 o 
   2   0  14   142138.91   134236.63   3542.67 o 
   4   0  14      772.63      968.29    493.76 o 
   6   0  14    84712.25    85162.51   2846.07 o 
   8   0  14     2523.01     1065.25   1103.22 o 
  10   0  14    37045.43    38806.98   2178.22 o 
  12   0  14    11245.84    11807.14   1442.21 o 
 -33   1  14      191.27     -351.30    424.61 o 
 -31   1  14     1504.39     1413.40    461.43 o 
 -29   1  14     4185.12     4160.75    523.53 o 
 -27   1  14       60.57       -3.56    434.58 o 
 -25   1  14      249.94     -219.90    368.31 o 
 -23   1  14     1055.32     1023.04    537.51 o 
 -21   1  14     4167.69     3929.13    480.51 o 
 -19   1  14      193.73        5.20    420.33 o 
 -17   1  14     2141.99     2811.23    469.60 o 
 -15   1  14     4549.00     4339.34    444.53 o 
 -13   1  14     5616.45     6544.12    483.95 o 
 -11   1  14       41.03      424.41    385.21 o 
  -9   1  14     1440.09     1755.39    381.81 o 
  -7   1  14    17073.79    16020.06    654.32 o 
  -5   1  14     6152.44     6433.00    558.62 o 
  -3   1  14     1733.91     1464.68    629.43 o 
  -1   1  14       91.91     -110.25    358.46 o 
   1   1  14     1476.82     1792.26    411.00 o 
   3   1  14      242.00      312.32    375.28 o 
   5   1  14     4929.31     4621.43    466.76 o 
   7   1  14      149.10      406.25    404.80 o 
   9   1  14     5848.51     5352.31    798.23 o 
  11   1  14      416.46      738.15    845.19 o 
 -32   2  14     2599.32     3247.28    524.51 o 
 -30   2  14    47564.24    51412.13   1322.85 o 
 -28   2  14     3043.46     3503.80    504.01 o 
 -26   2  14    44677.13    45761.79   2079.03 o 
 -24   2  14    17969.23    18606.52    794.77 o 
 -22   2  14    21625.71    21613.09    824.39 o 
 -20   2  14    45999.99    46165.56   1139.84 o 
 -18   2  14    17053.76    18140.41    738.00 o 
 -16   2  14    83145.57    81808.23   2239.31 o 
 -14   2  14       70.74      151.48    312.33 o 
 -12   2  14    99714.23    97160.96   1681.64 o 
 -10   2  14     3666.30     3132.94    390.95 o 
  -8   2  14    55359.19    54128.32   1216.16 o 
  -6   2  14    27503.00    27229.70    806.06 o 
  -4   2  14    38010.84    37561.10   1490.98 o 
  -2   2  14    50605.75    50543.62   1433.49 o 
   0   2  14     4483.15     5206.70    613.24 o 
   2   2  14    62590.70    63694.43   1633.93 o 
   4   2  14      421.94      435.38    439.88 o 
   6   2  14    65914.62    68868.63   2214.89 o 
   8   2  14     8758.00    11753.59   3372.52 o 
  10   2  14    35006.28    34183.50   1594.62 o 
 -31   3  14      941.53     1584.18    475.39 o 
 -29   3  14     8259.50     7761.43    648.15 o 
 -27   3  14     3381.25     3505.92    504.84 o 
 -25   3  14      943.82      764.37    651.36 o 
 -23   3  14     8595.01     8687.93    601.79 o 
 -21   3  14     2446.40     2640.72    423.65 o 
 -19   3  14    12768.96    12455.91   1605.79 o 
 -17   3  14     8674.00     9519.02    773.36 o 
 -15   3  14    14852.65    14702.75    878.38 o 
 -13   3  14     5416.29     5905.63    799.85 o 
 -11   3  14    13885.38    13949.60    871.51 o 
  -9   3  14    12379.39    11737.93    823.11 o 
  -7   3  14     3705.25     3360.48    897.39 o 
  -5   3  14     4823.72     4641.97   1056.21 o 
  -3   3  14      126.66     -446.31    443.14 o 
  -1   3  14    12877.22    13274.69   1793.61 o 
   1   3  14    11929.06    11977.16   1130.98 o 
   3   3  14     5145.64     5123.78   1112.33 o 
   5   3  14    13812.15    13137.09   2261.04 o 
   7   3  14     4486.81     3628.75    798.53 o 
   9   3  14    22343.84    22186.71   1389.77 o 
 -28   4  14      668.24      281.51    497.64 o 
 -26   4  14    22117.59    21822.51   1119.69 o 
 -24   4  14     5644.11     6975.08    764.37 o 
 -22   4  14    14654.13    13967.11   1678.98 o 
 -20   4  14    29946.54    30296.39   1233.84 o 
 -18   4  14     4755.03     4300.71    686.05 o 
 -16   4  14    42765.21    41449.69   1733.91 o 
 -14   4  14       57.96      454.65    573.83 o 
 -12   4  14    45788.30    46337.71   1513.91 o 
 -10   4  14      825.05      933.77    555.05 o 
  -8   4  14    58116.32    57443.93   1695.03 o 
  -6   4  14    21717.04    20673.99   1811.01 o 
  -4   4  14     9282.30    10400.87    846.56 o 
  -2   4  14    13056.11    12921.72    871.90 o 
   0   4  14     3014.34     2469.72    588.42 o 
   2   4  14    24682.49    24433.86   1471.67 o 
   4   4  14     2190.01     1901.29    787.95 o 
   6   4  14    17863.79    17662.47   2030.97 o 
 -23   5  14    27458.99    30100.64   2189.06 o 
 -21   5  14      374.69      172.86    540.56 o 
 -19   5  14    30308.85    30877.41   1329.56 o 
 -17   5  14     2241.78     1446.96    580.10 o 
 -15   5  14    24895.05    23137.21   1182.28 o 
 -13   5  14     9654.33     9581.62    864.24 o 
 -11   5  14     8284.11     8510.91    966.54 o 
  -9   5  14    23878.29    24394.34   1194.59 o 
  -7   5  14      199.39      149.87    668.51 o 
  -5   5  14    24726.63    24221.02   1185.13 o 
  -3   5  14     2083.78     2096.85    604.07 o 
  -1   5  14    25392.26    24671.79   1179.64 o 
   1   5  14     6442.67     7426.72   1069.16 o 
 -14   6  14       32.03      116.65    555.27 o 
 -12   6  14     7807.37     9530.40   1006.36 o 
 -10   6  14     4083.82     4122.72    757.02 o 
  -8   6  14     7504.12     8857.67    923.07 o 
 -33   1  15    43164.04    45641.22   1373.52 o 
 -31   1  15      395.98      274.32    657.55 o 
 -29   1  15    67639.50    68326.45   1537.98 o 
 -27   1  15    10619.32    12097.39    722.52 o 
 -25   1  15    52734.98    52054.94   1296.79 o 
 -23   1  15    31429.02    30555.78   1892.61 o 
 -21   1  15    13056.33    13426.41    694.21 o 
 -19   1  15    48639.69    48523.98   1184.00 o 
 -17   1  15     1041.01     1072.65    375.67 o 
 -15   1  15    70314.62    67836.77   1400.00 o 
 -13   1  15     3083.52     3706.03    451.74 o 
 -11   1  15    68605.73    68375.79   1399.25 o 
  -9   1  15    20812.63    20518.13   1019.68 o 
  -7   1  15    74245.02    74100.48   1451.42 o 
  -5   1  15    50515.46    52031.42   1187.97 o 
  -3   1  15     9986.07    10030.72    585.35 o 
  -1   1  15    72072.42    73508.58   1459.12 o 
   1   1  15      792.98     1779.67    393.56 o 
   3   1  15    44603.52    44663.30   1292.09 o 
   5   1  15     7934.98     8238.77    571.51 o 
   7   1  15    39690.98    41473.93   1643.04 o 
   9   1  15    17186.54    17659.58   1687.19 o 
 -32   2  15     1412.87     2151.67    493.65 o 
 -30   2  15     1004.67      763.97    448.54 o 
 -28   2  15      678.21      413.88    427.16 o 
 -26   2  15     4644.07     4589.53    740.41 o 
 -24   2  15     2051.39     2118.79    456.21 o 
 -22   2  15     3510.55     2760.24    477.48 o 
 -20   2  15     3690.11     3930.40    492.61 o 
 -18   2  15     6322.07     7282.52    585.06 o 
 -16   2  15     7123.35     8115.79    915.73 o 
 -14   2  15    18332.74    19788.17   1646.48 o 
 -12   2  15    13907.05    14562.71    649.39 o 
 -10   2  15     7523.57     7996.88    721.08 o 
  -8   2  15     2255.37     2161.01    539.63 o 
  -6   2  15     6233.95     5492.89    657.54 o 
  -4   2  15     6299.11     7539.52    788.97 o 
  -2   2  15      716.00      782.44    480.36 o 
   0   2  15      443.12      592.91    476.04 o 
   2   2  15     9647.12     9081.96    746.98 o 
   4   2  15      159.63      -91.07    832.94 o 
   6   2  15    11120.26    12254.43   1189.23 o 
   8   2  15      196.36     -702.20    556.36 o 
 -29   3  15    19031.40    19126.58    881.25 o 
 -27   3  15     6867.78     5974.25    586.97 o 
 -25   3  15    17064.05    18279.45   1036.82 o 
 -23   3  15    23977.79    25257.36   1145.17 o 
 -21   3  15     9405.53     9366.41    816.20 o 
 -19   3  15    57116.69    58697.97   1688.78 o 
 -17   3  15      308.08      748.34    535.30 o 
 -15   3  15    68898.66    73133.40   2213.44 o 
 -13   3  15     2418.12     2320.74    605.47 o 
 -11   3  15    49515.24    51221.09   1547.61 o 
  -9   3  15    19896.61    19233.91   2096.21 o 
  -7   3  15    15634.82    14827.79    912.88 o 
  -5   3  15    14695.24    13796.56    889.95 o 
  -3   3  15     7533.76     8420.25   1006.42 o 
  -1   3  15    50277.39    49307.64   1796.46 o 
   1   3  15       15.69     -396.99    437.30 o 
   3   3  15    46586.32    42800.82   1831.97 o 
   5   3  15     7154.76     7534.49   1014.89 o 
   7   3  15    45850.84    48427.45   1979.14 o 
 -26   4  15    11701.62    13191.65    976.38 o 
 -24   4  15      254.80     -172.15    537.28 o 
 -22   4  15    18802.43    19780.27   1901.64 o 
 -20   4  15     2551.07     2797.34    657.32 o 
 -18   4  15    13977.56    14093.28    969.96 o 
 -16   4  15    15252.79    15733.52   1750.43 o 
 -14   4  15     8237.91     7715.05    840.34 o 
 -12   4  15    21070.29    21011.66   1598.12 o 
 -10   4  15     3033.21     2962.90    647.41 o 
  -8   4  15    19189.79    18196.63   1037.19 o 
  -6   4  15      152.57     -124.90    483.93 o 
  -4   4  15    24170.30    25063.63   1170.82 o 
  -2   4  15     2596.25     3377.59    657.43 o 
   0   4  15    12761.38    12185.54   1223.34 o 
   2   4  15     8948.42     9317.87   1085.75 o 
 -21   5  15     4913.60     4542.60    772.26 o 
 -19   5  15    20806.90    22402.18   1199.81 o 
 -17   5  15      484.26       22.76    561.49 o 
 -15   5  15    24254.41    23781.94   1572.40 o 
 -13   5  15      842.99     1380.28    647.32 o 
 -11   5  15    14955.61    14900.93   1015.60 o 
  -9   5  15     8652.01     9182.83   1072.31 o 
  -7   5  15     6638.11     5104.17    749.32 o 
  -5   5  15    19922.41    20501.46   1242.97 o 
  -3   5  15      595.97     1140.58    579.62 o 
 -32   0  16    48480.64    46189.18   1841.05 o 
 -30   0  16     7439.95     7921.56   1391.08 o 
 -28   0  16    41961.93    41192.09   3877.40 o 
 -26   0  16    18026.72    18101.18   1161.83 o 
 -24   0  16    12404.71    12954.25   1005.58 o 
 -22   0  16    22588.63    22892.19   1249.71 o 
 -20   0  16     4464.85     3509.91    707.39 o 
 -18   0  16    42949.52    43062.09   1632.57 o 
 -16   0  16    11654.02    11892.35   1231.84 o 
 -14   0  16    78001.96    82822.33   2258.36 o 
 -12   0  16    52620.72    54128.84   1775.63 o 
 -10   0  16    44248.49    43713.20   2422.94 o 
  -8   0  16    75868.75    74187.59   2123.24 o 
  -6   0  16    40297.15    40594.45   2003.27 o 
  -4   0  16    89188.24    90144.93   2967.23 o 
  -2   0  16     6693.96     6223.30    776.42 o 
   0   0  16    60764.61    60157.66   2997.05 o 
   2   0  16      492.10      957.40    552.29 o 
   4   0  16    41518.16    42813.58   1607.58 o 
   6   0  16    12360.17    12184.20   1375.64 o 
 -31   1  16       24.36      679.87    451.83 o 
 -29   1  16     1131.22     1067.90    460.03 o 
 -27   1  16       16.98      286.46    410.50 o 
 -25   1  16     1752.26     1412.25    457.65 o 
 -23   1  16      547.10     -146.28    424.47 o 
 -21   1  16     1919.06     1214.75    421.39 o 
 -19   1  16      824.83      828.49    407.12 o 
 -17   1  16     1392.04     1016.54    411.33 o 
 -15   1  16      116.23       78.03    408.49 o 
 -13   1  16     3840.42     3795.40    489.63 o 
 -11   1  16     5868.05     5279.38    518.21 o 
  -9   1  16      198.99       13.99    352.31 o 
  -7   1  16      643.92     1595.37    383.34 o 
  -5   1  16      310.46      -92.82    308.37 o 
  -3   1  16     1056.50      929.41    337.05 o 
  -1   1  16     3047.04     3094.36    661.69 o 
   1   1  16      117.07      698.29    457.17 o 
   3   1  16     1280.98     1457.14    595.76 o 
   5   1  16      726.64     -382.05    527.17 o 
   7   1  16     1946.24     2049.67   1017.48 o 
 -30   2  16     6070.81     6701.84    640.67 o 
 -28   2  16    31082.32    33943.00   1362.14 o 
 -26   2  16    18424.64    20126.21    870.48 o 
 -24   2  16    15458.59    15163.76    771.24 o 
 -22   2  16    51288.31    52724.33   1303.59 o 
 -20   2  16     1078.38     1489.35    402.41 o 
 -18   2  16    42693.18    43870.34   2010.57 o 
 -16   2  16     3210.41     3846.94    452.36 o 
 -14   2  16    58893.32    59323.32   1648.09 o 
 -12   2  16    14093.01    13688.51   1140.48 o 
 -10   2  16    36613.15    35621.55   1317.02 o 
  -8   2  16    37291.16    38357.73   1348.08 o 
  -6   2  16    19041.01    20223.68   1013.11 o 
  -4   2  16    51294.86    52621.05   2182.39 o 
  -2   2  16      984.80     1260.46    626.42 o 
   0   2  16    54054.96    56838.22   2598.05 o 
   2   2  16     3970.66     3418.61    615.52 o 
   4   2  16    39895.74    41022.96   1753.33 o 
 -27   3  16      610.94      547.64    531.21 o 
 -25   3  16    16111.35    15937.46   1009.69 o 
 -23   3  16     1894.52     2271.86    622.05 o 
 -21   3  16     7857.14     8633.54    832.60 o 
 -19   3  16     3058.54     3250.79    644.60 o 
 -17   3  16     8085.74     6804.08    770.21 o 
 -15   3  16     7803.62     8203.79    892.27 o 
 -13   3  16     1799.26     1660.38    571.58 o 
 -11   3  16    11123.80    10406.32    840.34 o 
  -9   3  16     2208.00     1453.31    880.73 o 
  -7   3  16    22825.04    22964.52   1105.56 o 
  -5   3  16     3836.75     3381.37    616.30 o 
  -3   3  16     7156.88     6538.55    743.28 o 
  -1   3  16     6384.43     8737.00   1019.01 o 
   1   3  16     4090.11     4276.94   1649.64 o 
   3   3  16     8255.15     6170.63    955.65 o 
 -24   4  16     6112.19     6260.54    798.42 o 
 -22   4  16    39209.07    41423.48   2078.64 o 
 -20   4  16     3249.05     3279.41    873.26 o 
 -18   4  16    40539.76    41991.09   1571.46 o 
 -16   4  16       71.16      184.63    544.39 o 
 -14   4  16    29162.28    29762.77   1301.89 o 
 -12   4  16      763.08     1120.97    558.09 o 
 -10   4  16    15663.23    15969.34   1152.19 o 
  -8   4  16    11034.92    11600.85   1215.83 o 
  -6   4  16     1578.54     2040.36    628.63 o 
  -4   4  16    13019.67    13611.30    949.02 o 
  -2   4  16      249.82      241.89    512.97 o 
 -15   5  16    15682.29    15849.27   1095.90 o 
 -13   5  16     1842.26     2091.69    665.08 o 
 -11   5  16    29384.91    27540.43   1333.58 o 
  -9   5  16        4.80     -647.74    532.65 o 
 -29   1  17    20003.36    19056.94    895.90 o 
 -27   1  17    27399.12    29996.72   1051.68 o 
 -25   1  17    37080.34    36789.25   1134.62 o 
 -23   1  17     3526.99     3235.74    506.56 o 
 -21   1  17    50583.24    52695.64   1314.50 o 
 -19   1  17      286.80      109.70    383.84 o 
 -17   1  17    48961.25    48202.35   1514.89 o 
 -15   1  17    10286.39     9459.07    641.15 o 
 -13   1  17    51989.76    54944.41   1295.60 o 
 -11   1  17    42306.16    41972.06   1114.00 o 
  -9   1  17    23810.18    23660.11    944.35 o 
  -7   1  17    51182.03    52520.46   1256.83 o 
  -5   1  17     5783.35     5763.24    771.81 o 
  -3   1  17    48178.98    50258.02   1509.68 o 
  -1   1  17     1164.65      817.47    571.02 o 
   1   1  17    33103.39    34528.86   1267.14 o 
   3   1  17     8151.45     9481.61    758.52 o 
 -28   2  17     4664.38     4662.54    572.60 o 
 -26   2  17      412.20      729.88    435.70 o 
 -24   2  17    11791.00    12786.20    740.89 o 
 -22   2  17       70.00      -46.12    356.14 o 
 -20   2  17     9201.58     8768.90    829.01 o 
 -18   2  17     1408.47     1352.61    559.30 o 
 -16   2  17     3601.01     3555.05    657.06 o 
 -14   2  17     1780.57     1986.81    587.98 o 
 -12   2  17      238.33      426.99    521.05 o 
 -10   2  17      756.83      350.80    724.34 o 
  -8   2  17     2545.77     1949.11    580.08 o 
  -6   2  17     1595.27     1732.09    556.66 o 
  -4   2  17     8155.57     9478.06    814.32 o 
  -2   2  17     1809.62     1413.31    565.31 o 
   0   2  17     8608.80    10341.00    830.02 o 
   2   2  17     1814.62      990.01    695.74 o 
 -25   3  17    26431.39    28764.03   1295.99 o 
 -23   3  17     3154.50     2532.93    646.02 o 
 -21   3  17    37342.60    38142.36   1450.91 o 
 -19   3  17       10.90     -678.61    491.22 o 
 -17   3  17    38821.31    39476.59   2069.18 o 
 -15   3  17     7580.33     9967.06    890.51 o 
 -13   3  17    19630.90    19148.96   1074.33 o 
 -11   3  17    14157.67    15185.68   1344.94 o 
  -9   3  17    13965.14    15328.42   1000.80 o 
  -7   3  17    40834.80    43905.51   1883.51 o 
  -5   3  17      596.70       -6.38    667.44 o 
  -3   3  17    38789.70    39050.11   1818.60 o 
  -1   3  17      803.33     1271.95    551.69 o 
 -20   4  17     2878.92     2928.49    687.74 o 
 -18   4  17     3786.89     5033.51   1308.17 o 
 -16   4  17     5069.22     4852.72    749.32 o 
 -14   4  17    17786.68    18957.61   1637.11 o 
 -12   4  17       70.51       20.09    570.81 o 
 -10   4  17    19810.39    16890.74   1070.28 o 
  -8   4  17     1339.24     1187.52    589.46 o 
  -6   4  17    16633.04    16803.29   1158.48 o 
 -28   0  18    19438.52    21468.86   1669.62 o 
 -26   0  18     5999.28     5859.03   1478.95 o 
 -24   0  18    47133.69    49090.01   2808.52 o 
 -22   0  18      939.01      227.57   1570.29 o 
 -20   0  18    44781.41    42629.01   2261.04 o 
 -18   0  18    10781.27    11672.81   1596.65 o 
 -16   0  18    48199.84    47712.22   2042.42 o 
 -14   0  18    32642.88    30621.34   1844.83 o 
 -12   0  18    27412.31    28118.77   1356.66 o 
 -10   0  18    39183.45    37613.15   1551.38 o 
  -8   0  18     8035.77     7957.29    877.64 o 
  -6   0  18    40577.57    41120.00   1614.76 o 
  -4   0  18       42.54      -76.57    528.66 o 
  -2   0  18    33278.80    31684.77   1454.89 o 
   0   0  18     9581.93    10078.37    986.06 o 
 -27   1  18     4227.05     3770.75    550.47 o 
 -25   1  18     1308.63     1291.98    463.02 o 
 -23   1  18      803.12     1637.69    465.55 o 
 -21   1  18      860.06      703.54    420.41 o 
 -19   1  18      436.01     -119.75    393.49 o 
 -17   1  18      152.84       61.08    378.99 o 
 -15   1  18       74.48       -8.54    355.02 o 
 -13   1  18      991.08     1072.45    387.55 o 
 -11   1  18      353.42      855.29    651.99 o 
  -9   1  18     1602.18     1152.12    557.53 o 
  -7   1  18     1842.80     2258.53    580.87 o 
  -5   1  18     1053.45     1211.06    546.54 o 
  -3   1  18     2114.36     1588.40    551.87 o 
  -1   1  18     1144.97      980.38    535.57 o 
 -24   2  18    35370.37    34840.14   1382.39 o 
 -22   2  18      276.24      405.63    516.66 o 
 -20   2  18    38926.16    39216.75   1437.79 o 
 -18   2  18     2672.02     3375.71    653.88 o 
 -16   2  18    35737.89    38896.89   1438.90 o 
 -14   2  18    23388.50    21805.89   1138.37 o 
 -12   2  18    14072.12    13875.10   1363.12 o 
 -10   2  18    34461.21    35375.04   2249.99 o 
  -8   2  18     2673.67     2923.67    646.66 o 
  -6   2  18    41951.02    42889.34   1461.36 o 
  -4   2  18      126.48      160.96    505.65 o 
 -21   3  18     5582.49     6856.27   1868.35 o 
 -19   3  18     3080.08     3530.05    714.10 o 
 -17   3  18     4423.29     5447.23    782.66 o 
 -15   3  18     1013.23     1220.39    589.61 o 
 -13   3  18    15456.89    16978.83   1065.82 o 
 -11   3  18     2563.75     2085.56    647.78 o 
  -9   3  18     8961.44     9089.45    877.10 o 
  -7   3  18     3867.06     4329.24    720.53 o 
 -23   1  19    43200.22    46603.57   1306.01 o 
 -21   1  19     4265.98     3963.91    634.42 o 
 -19   1  19    31839.83    32317.76   1070.00 o 
 -17   1  19    12174.24    12077.87    943.20 o 
 -15   1  19    29635.29    28639.72   1249.87 o 
 -13   1  19    33536.88    32557.70   1314.49 o 
 -11   1  19     5626.54     5405.09    741.25 o 
  -9   1  19    44103.63    49244.16   1580.75 o 
  -7   1  19       76.57      443.43    502.06 o 
 -20   2  19      441.53     1561.27    593.72 o 
 -18   2  19     1606.07     2637.94    642.00 o 
 -16   2  19     4068.34     5009.26    748.90 o 
 -14   2  19     1674.04     1293.04    620.49 o 
 -12   2  19     1132.18      566.06    570.37 o 
 -10   2  19     2184.33     2512.42    656.83 o 
                                                 
